# Supplementary material for: (Benzohydrazidato-κ2 N′,O)­[2-(benzoyl­hydrazono-κ2 N,O)propion­ato-κO]oxido­vanadium(V)
Source: Acta Crystallogr Sect E Struct Rep Online. 2009 Mar 25;65(Pt 4):m422. doi: 10.1107/S1600536809009520 (PMC2968822; doi:10.1107/S1600536809009520)
Supplement: Supplementary file 1 [file e-65-0m422-sup1.cif]

##############################################################################
###                                                                        ###
###        Electronic paper (Acta Crystallographica Section E)             ###
###                                                                        ###
##############################################################################
#                                                                            #
# This CIF contains the data in a paper accepted for publication in Acta     #
# Crystallographica Section E. It conforms to the requirements of Notes      #
# for Authors for Section E, and has been peer reviewed under the auspices   #
# of the IUCr Commission on Journals.                                        #
#                                                                            #
# Full details of the Crystallographic Information File format               #
# are given in the paper "The Crystallographic Information File (CIF):       #
# a New Standard Archive File for Crystallography" by S. R. Hall, F. H.      #
# Allen and I. D. Brown [Acta Cryst. (1991), A47, 655-685].                  #
#                                                                            #
# The current version of the core CIF dictionary is obtainable from          #
# ftp://ftp.iucr.org/pub/cif_core.dic. The current version number is 2.4.    #
#                                                                            #
# Software is freely available for graphical display of the structure(s) in  #
# this CIF.  For information consult the CIF home page http://www.iucr.org/  #
# cif/home.html                                                              #
#                                                                            #
# This file may be used for bona fide research purposes within the           #
# scientific community so long as proper attribution is given to the journal # 
# article from which it was obtained.                                        #
#                                                                            #
##############################################################################
                                             
data_global
_audit_creation_method     SHELXL-97
_journal_date_recd_electronic     2009-03-14
_journal_date_accepted     2009-03-16
_journal_name_full     'Acta Crystallographica, Section E'
_journal_year     2009
_journal_volume     65
_journal_issue      4
_journal_page_first     m422
_journal_page_last     m422
_journal_paper_category     QM
_journal_coeditor_code     TK2396
_publ_contact_author
;
     Dr. Seik Weng Ng
     Department of Chemistry
     University of Malaya
     50603 Kuala Lumpur
     Malaysia
;
_publ_contact_author_email     seikweng@um.edu.my
_publ_contact_author_fax     '03 7967 4193'
_publ_contact_author_phone     '03 7967 6778'
_publ_section_title
;\
(Benzohydrazidato-\k^2^<i>N</i>',<i>O</i>)[2-(benzoylhydrazono-\
\k^2^<i>N</i>,<i>O</i>)propionato-\k<i>O</i>]oxidovanadium(V)
;
loop_
    _publ_author_name
    _publ_author_address
    'Wong, Hon Wee'
;
Department of Chemistry
University of Malaya
50603 Kuala Lumpur
Malaysia
;
    'Lo, Kong Mun'
;
Department of Chemistry
University of Malaya
50603 Kuala Lumpur
Malaysia
;
    'Ng, Seik Weng'
;
Department of Chemistry
University of Malaya
50603 Kuala Lumpur
Malaysia
;
_publ_section_synopsis     .
data_I
_audit_creation_method     SHELXL-97
_chemical_name_systematic
;
(Benzohydrazidato-\k^2^<i>N</i>',<i>O</i>)[2-(benzoylhydrazono-
\k^2^<i>N</i>,<i>O</i>)propionato-\k<i>O</i>]oxidovanadium(V)
;
_chemical_name_common     ?
_chemical_formula_moiety     'C17 H15 N4 O5 V'
_chemical_formula_sum     'C17 H15 N4 O5 V'
_chemical_formula_iupac     '[V (C7 H7 N2 O) (C10 H8 N2 O3)O]'
_chemical_formula_weight     406.27
_chemical_melting_point     ?
_symmetry_cell_setting     Monoclinic
_symmetry_space_group_name_H-M     'P 21/n'
_symmetry_space_group_name_Hall     '-P 2yn'
loop_
    _symmetry_equiv_pos_as_xyz
    'x, y, z'
    '-x+1/2, y+1/2, -z+1/2'
    '-x, -y, -z'
    'x-1/2, -y-1/2, z-1/2'
_cell_length_a     10.9424(2)
_cell_length_b     6.23840(10)
_cell_length_c     25.7215(5)
_cell_angle_alpha     90
_cell_angle_beta     96.6030(10)
_cell_angle_gamma     90
_cell_volume     1744.18(5)
_cell_formula_units_Z     4
_cell_measurement_reflns_used     3550
_cell_measurement_theta_min     2.9
_cell_measurement_theta_max     28.0
_cell_measurement_temperature     123(2)
_exptl_crystal_description     Prism
_exptl_crystal_colour     Red
_exptl_crystal_size_max     0.35
_exptl_crystal_size_mid     0.10
_exptl_crystal_size_min     0.03
_exptl_crystal_density_diffrn     1.547
_exptl_crystal_density_meas     ?
_exptl_crystal_density_method     'not measured'
_exptl_crystal_F_000     832
_exptl_absorpt_coefficient_mu     0.607
_exptl_absorpt_correction_type     Multi-scan
_exptl_absorpt_process_details     '(SADABS; Sheldrick, 1996)'
_exptl_absorpt_correction_T_min     0.816
_exptl_absorpt_correction_T_max     0.982
_diffrn_ambient_temperature     123(2)
_diffrn_radiation_type     MoK\a
_diffrn_radiation_wavelength     0.71073
_diffrn_radiation_source     'fine-focus sealed tube'
_diffrn_radiation_monochromator     graphite
_diffrn_measurement_device_type     'Bruker SMART APEX'
_diffrn_measurement_method     \w
_diffrn_detector_area_resol_mean     ?
_diffrn_reflns_number     11614
_diffrn_reflns_av_R_equivalents     0.027
_diffrn_reflns_av_sigmaI/netI     0.032
_diffrn_reflns_theta_min     1.6
_diffrn_reflns_theta_max     27.5
_diffrn_reflns_theta_full     27.5
_diffrn_measured_fraction_theta_max     0.998
_diffrn_measured_fraction_theta_full     0.998
_diffrn_reflns_limit_h_min     -14
_diffrn_reflns_limit_h_max     14
_diffrn_reflns_limit_k_min     -8
_diffrn_reflns_limit_k_max     7
_diffrn_reflns_limit_l_min     -32
_diffrn_reflns_limit_l_max     33
_diffrn_standards_number     0
_diffrn_standards_interval_count     0
_diffrn_standards_interval_time     0
_diffrn_standards_decay_%     0
_reflns_number_total     4010
_reflns_number_gt     3330
_reflns_threshold_expression     I>2\s(I)
_refine_ls_structure_factor_coef     Fsqd
_refine_ls_matrix_type     full
_refine_ls_R_factor_all     0.044
_refine_ls_R_factor_gt     0.034
_refine_ls_wR_factor_gt     0.084
_refine_ls_wR_factor_ref     0.091
_refine_ls_goodness_of_fit_ref     1.00
_refine_ls_restrained_S_all     1.00
_refine_ls_number_reflns     4010
_refine_ls_number_parameters     253
_refine_ls_number_restraints     2
_refine_ls_hydrogen_treatment     mixed
_refine_ls_weighting_scheme     calc
_refine_ls_weighting_details
         'calc w=1/[\s^2^(Fo^2^)+(0.0443P)^2^+0.9013P] where P=(Fo^2^+2Fc^2^)/3'
_atom_sites_solution_hydrogens     geom
_atom_sites_solution_primary     direct
_atom_sites_solution_secondary     difmap
_refine_ls_shift/su_max     0.001
_refine_ls_shift/su_mean     0.000
_refine_diff_density_max     0.39
_refine_diff_density_min     -0.38
_refine_ls_extinction_method     none
_refine_ls_extinction_coef     ?
loop_
    _atom_type_symbol
    _atom_type_description
    _atom_type_scat_dispersion_real
    _atom_type_scat_dispersion_imag
    _atom_type_scat_source
    'C' 'C' 0.0033 0.0016
                         'International Tables Vol C Tables 4.2.6.8 and 6.1.1.4'
    'H' 'H' 0.0000 0.0000
                         'International Tables Vol C Tables 4.2.6.8 and 6.1.1.4'
    'N' 'N' 0.0061 0.0033
                         'International Tables Vol C Tables 4.2.6.8 and 6.1.1.4'
    'O' 'O' 0.0106 0.0060
                         'International Tables Vol C Tables 4.2.6.8 and 6.1.1.4'
    'V' 'V' 0.3005 0.5294
                         'International Tables Vol C Tables 4.2.6.8 and 6.1.1.4'
_computing_data_collection     'APEX2 (Bruker, 2008)'
_computing_cell_refinement     'SAINT (Bruker, 2008)'
_computing_data_reduction     'SAINT (Bruker, 2008)'
_computing_structure_solution     'SHELXS97 (Sheldrick, 2008)'
_computing_structure_refinement     'SHELXL97 (Sheldrick, 2008)'
_computing_molecular_graphics     'X-SEED (Barbour, 2001)'
_computing_publication_material     'publCIF (Westrip, 2009)'
loop_
    _atom_site_type_symbol
    _atom_site_label
    _atom_site_fract_x
    _atom_site_fract_y
    _atom_site_fract_z
    _atom_site_U_iso_or_equiv
    _atom_site_adp_type
    _atom_site_calc_flag
    _atom_site_refinement_flags
    _atom_site_occupancy
    _atom_site_disorder_assembly
    _atom_site_disorder_group
    V V1 0.63939(3) 0.51362(5) 0.667678(11) 0.02025(10) Uani d . 1 . .
    O O1 0.71456(13) 0.3013(2) 0.65899(5) 0.0310(3) Uani d . 1 . .
    O O2 0.47660(11) 0.4125(2) 0.63552(5) 0.0252(3) Uani d . 1 . .
    O O3 0.77761(11) 0.7223(2) 0.66978(4) 0.0227(3) Uani d . 1 . .
    O O4 0.87206(11) 0.9694(2) 0.62563(5) 0.0250(3) Uani d . 1 . .
    O O5 0.53800(11) 0.7850(2) 0.69541(4) 0.0229(3) Uani d . 1 . .
    N N1 0.49712(13) 0.6388(3) 0.56603(5) 0.0230(3) Uani d . 1 . .
    N N2 0.60460(13) 0.6815(2) 0.59808(5) 0.0200(3) Uani d . 1 . .
    N N3 0.57784(13) 0.6090(2) 0.76970(5) 0.0204(3) Uani d D 1 . .
    H H3 0.582(2) 0.584(4) 0.8033(4) 0.039(6) Uiso d D 1 . .
    N N4 0.63345(14) 0.4678(2) 0.73974(6) 0.0213(3) Uani d D 1 . .
    H H4 0.6650(17) 0.363(3) 0.7597(7) 0.029(6) Uiso d D 1 . .
    C C1 0.32064(16) 0.4069(3) 0.56296(7) 0.0235(4) Uani d . 1 . .
    C C2 0.26918(17) 0.4956(3) 0.51595(7) 0.0271(4) Uani d . 1 . .
    H H2 0.3101 0.6096 0.5006 0.033 Uiso calc R 1 . .
    C C3 0.15882(18) 0.4191(3) 0.49134(8) 0.0316(4) Uani d . 1 . .
    H H3A 0.1242 0.4805 0.4592 0.038 Uiso calc R 1 . .
    C C4 0.09839(18) 0.2527(3) 0.51358(8) 0.0346(5) Uani d . 1 . .
    H H4A 0.0221 0.2011 0.4968 0.041 Uiso calc R 1 . .
    C C5 0.14961(19) 0.1621(4) 0.56019(8) 0.0366(5) Uani d . 1 . .
    H H5 0.1086 0.0477 0.5754 0.044 Uiso calc R 1 . .
    C C6 0.26067(19) 0.2380(3) 0.58478(8) 0.0330(5) Uani d . 1 . .
    H H6 0.2959 0.1747 0.6166 0.040 Uiso calc R 1 . .
    C C7 0.43810(16) 0.4902(3) 0.58978(7) 0.0221(4) Uani d . 1 . .
    C C8 0.67646(16) 0.8356(3) 0.58852(7) 0.0217(4) Uani d . 1 . .
    C C9 0.78589(16) 0.8481(3) 0.62982(6) 0.0212(4) Uani d . 1 . .
    C C10 0.65613(17) 0.9934(3) 0.54563(7) 0.0273(4) Uani d . 1 . .
    H H10A 0.6174 0.9223 0.5139 0.041 Uiso calc R 1 . .
    H H10B 0.7352 1.0546 0.5388 0.041 Uiso calc R 1 . .
    H H10C 0.6022 1.1080 0.5557 0.041 Uiso calc R 1 . .
    C C11 0.52823(15) 0.7794(3) 0.74341(6) 0.0191(3) Uani d . 1 . .
    C C12 0.46480(15) 0.9478(3) 0.77016(7) 0.0207(4) Uani d . 1 . .
    C C13 0.41422(15) 1.1174(3) 0.73968(7) 0.0235(4) Uani d . 1 . .
    H H13 0.4241 1.1237 0.7035 0.028 Uiso calc R 1 . .
    C C14 0.34966(17) 1.2765(3) 0.76211(8) 0.0297(4) Uani d . 1 . .
    H H14 0.3142 1.3913 0.7413 0.036 Uiso calc R 1 . .
    C C15 0.33666(18) 1.2683(3) 0.81518(8) 0.0341(5) Uani d . 1 . .
    H H15 0.2914 1.3766 0.8305 0.041 Uiso calc R 1 . .
    C C16 0.38955(18) 1.1029(4) 0.84576(8) 0.0335(5) Uani d . 1 . .
    H H16 0.3821 1.1002 0.8822 0.040 Uiso calc R 1 . .
    C C17 0.45334(17) 0.9412(3) 0.82367(7) 0.0275(4) Uani d . 1 . .
    H H17 0.4889 0.8270 0.8447 0.033 Uiso calc R 1 . .
loop_
    _atom_site_aniso_label
    _atom_site_aniso_U_11
    _atom_site_aniso_U_22
    _atom_site_aniso_U_33
    _atom_site_aniso_U_12
    _atom_site_aniso_U_13
    _atom_site_aniso_U_23
    V1 0.02461(16) 0.02017(17) 0.01501(15) 0.00332(12) -0.00179(11) -0.00063(11)
    O1 0.0386(8) 0.0277(7) 0.0250(7) 0.0083(6) -0.0030(6) -0.0049(6)
    O2 0.0300(7) 0.0264(7) 0.0178(6) -0.0041(6) -0.0026(5) 0.0027(5)
    O3 0.0242(6) 0.0258(7) 0.0172(6) 0.0014(5) -0.0019(5) -0.0025(5)
    O4 0.0224(6) 0.0308(7) 0.0215(6) -0.0022(5) 0.0014(5) -0.0059(5)
    O5 0.0279(6) 0.0242(7) 0.0165(6) 0.0053(5) 0.0026(5) 0.0028(5)
    N1 0.0215(7) 0.0289(8) 0.0172(7) -0.0031(6) -0.0030(6) 0.0004(6)
    N2 0.0206(7) 0.0252(8) 0.0137(6) 0.0013(6) -0.0007(5) -0.0025(6)
    N3 0.0226(7) 0.0220(8) 0.0160(7) 0.0002(6) 0.0002(6) 0.0015(6)
    N4 0.0241(7) 0.0199(8) 0.0190(7) 0.0034(6) -0.0016(6) 0.0014(6)
    C1 0.0243(9) 0.0263(9) 0.0196(8) -0.0021(7) 0.0010(7) -0.0026(7)
    C2 0.0265(9) 0.0267(10) 0.0273(9) -0.0012(8) -0.0003(7) 0.0026(8)
    C3 0.0283(10) 0.0350(11) 0.0292(10) 0.0044(9) -0.0060(8) -0.0004(9)
    C4 0.0261(10) 0.0374(12) 0.0386(11) -0.0060(9) -0.0035(8) -0.0076(9)
    C5 0.0387(11) 0.0377(12) 0.0330(11) -0.0150(10) 0.0019(9) -0.0001(9)
    C6 0.0381(11) 0.0372(12) 0.0224(9) -0.0108(9) -0.0021(8) 0.0017(8)
    C7 0.0256(9) 0.0230(9) 0.0173(8) 0.0005(7) 0.0007(7) -0.0019(7)
    C8 0.0229(8) 0.0244(9) 0.0176(8) 0.0020(7) 0.0016(7) -0.0030(7)
    C9 0.0222(8) 0.0236(9) 0.0176(8) 0.0049(7) 0.0009(6) -0.0065(7)
    C10 0.0277(9) 0.0282(10) 0.0249(9) -0.0042(8) -0.0024(7) 0.0036(8)
    C11 0.0180(8) 0.0206(8) 0.0180(8) -0.0017(7) -0.0004(6) 0.0006(7)
    C12 0.0154(8) 0.0232(9) 0.0236(9) -0.0025(7) 0.0036(6) -0.0017(7)
    C13 0.0186(8) 0.0254(9) 0.0266(9) -0.0025(7) 0.0027(7) 0.0008(7)
    C14 0.0227(9) 0.0252(10) 0.0408(11) 0.0006(8) 0.0023(8) 0.0005(8)
    C15 0.0262(10) 0.0337(11) 0.0436(12) 0.0012(8) 0.0095(9) -0.0120(9)
    C16 0.0339(10) 0.0403(12) 0.0280(10) -0.0011(9) 0.0109(8) -0.0078(9)
    C17 0.0267(9) 0.0329(10) 0.0235(9) 0.0014(8) 0.0053(7) -0.0009(8)
loop_
    _geom_bond_atom_site_label_1
    _geom_bond_atom_site_label_2
    _geom_bond_site_symmetry_2
    _geom_bond_distance
    _geom_bond_publ_flag
    V1 O1 . 1.5890(10)
                     ?
    V1 O2 . 1.9790(10)
                     ?
    V1 O3 . 1.9920(10)
                     ?
    V1 O5 . 2.1880(10)
                     ?
    V1 N2 . 2.0710(10)
                     ?
    V1 N4 . 1.884(2) ?
    O2 C7 . 1.297(2) ?
    O3 C9 . 1.304(2) ?
    O4 C9 . 1.223(2) ?
    O5 C11 . 1.252(2) ?
    N1 C7 . 1.319(2) ?
    N1 N2 . 1.382(2) ?
    N2 C8 . 1.283(2) ?
    N3 C11 . 1.341(2) ?
    N3 N4 . 1.359(2) ?
    N3 H3 . 0.874(9) ?
    N4 H4 . 0.879(9) ?
    C1 C2 . 1.389(3) ?
    C1 C6 . 1.393(3) ?
    C1 C7 . 1.481(2) ?
    C2 C3 . 1.382(3) ?
    C2 H2 . 0.9500 ?
    C3 C4 . 1.389(3) ?
    C3 H3A . 0.9500 ?
    C4 C5 . 1.384(3) ?
    C4 H4A . 0.9500 ?
    C5 C6 . 1.387(3) ?
    C5 H5 . 0.9500 ?
    C6 H6 . 0.9500 ?
    C8 C10 . 1.476(3) ?
    C8 C9 . 1.509(2) ?
    C10 H10A . 0.9800 ?
    C10 H10B . 0.9800 ?
    C10 H10C . 0.9800 ?
    C11 C12 . 1.473(2) ?
    C12 C13 . 1.393(3) ?
    C12 C17 . 1.397(2) ?
    C13 C14 . 1.382(3) ?
    C13 H13 . 0.9500 ?
    C14 C15 . 1.389(3) ?
    C14 H14 . 0.9500 ?
    C15 C16 . 1.383(3) ?
    C15 H15 . 0.9500 ?
    C16 C17 . 1.385(3) ?
    C16 H16 . 0.9500 ?
    C17 H17 . 0.9500 ?
loop_
    _geom_angle_atom_site_label_1
    _geom_angle_atom_site_label_2
    _geom_angle_atom_site_label_3
    _geom_angle_site_symmetry_1
    _geom_angle_site_symmetry_3
    _geom_angle
    _geom_angle_publ_flag
    O1 V1 N4 . . 95.10(7) ?
    O1 V1 O2 . . 97.53(7) ?
    N4 V1 O2 . . 103.39(6) ?
    O1 V1 O3 . . 98.34(7) ?
    N4 V1 O3 . . 100.63(6) ?
    O2 V1 O3 . . 149.76(5) ?
    O1 V1 N2 . . 110.29(6) ?
    N4 V1 N2 . . 154.60(6) ?
    O2 V1 N2 . . 74.50(5) ?
    O3 V1 N2 . . 75.90(5) ?
    O1 V1 O5 . . 168.87(6) ?
    N4 V1 O5 . . 73.77(5) ?
    O2 V1 O5 . . 85.25(5) ?
    O3 V1 O5 . . 84.11(5) ?
    N2 V1 O5 . . 80.84(5) ?
    C7 O2 V1 . . 116.27(11) ?
    C9 O3 V1 . . 119.54(11) ?
    C11 O5 V1 . . 113.82(11) ?
    C7 N1 N2 . . 106.71(14) ?
    C8 N2 N1 . . 121.87(15) ?
    C8 N2 V1 . . 119.25(12) ?
    N1 N2 V1 . . 118.51(11) ?
    C11 N3 N4 . . 114.16(14) ?
    C11 N3 H3 . . 127.7(16) ?
    N4 N3 H3 . . 118.0(16) ?
    N3 N4 V1 . . 121.87(11) ?
    N3 N4 H4 . . 108.9(13) ?
    V1 N4 H4 . . 129.3(13) ?
    C2 C1 C6 . . 119.31(17) ?
    C2 C1 C7 . . 120.58(16) ?
    C6 C1 C7 . . 120.11(17) ?
    C3 C2 C1 . . 120.43(18) ?
    C3 C2 H2 . . 119.8 ?
    C1 C2 H2 . . 119.8 ?
    C2 C3 C4 . . 120.11(19) ?
    C2 C3 H3A . . 119.9 ?
    C4 C3 H3A . . 119.9 ?
    C5 C4 C3 . . 119.82(19) ?
    C5 C4 H4A . . 120.1 ?
    C3 C4 H4A . . 120.1 ?
    C4 C5 C6 . . 120.10(19) ?
    C4 C5 H5 . . 120.0 ?
    C6 C5 H5 . . 120.0 ?
    C5 C6 C1 . . 120.22(19) ?
    C5 C6 H6 . . 119.9 ?
    C1 C6 H6 . . 119.9 ?
    O2 C7 N1 . . 123.88(16) ?
    O2 C7 C1 . . 117.71(16) ?
    N1 C7 C1 . . 118.41(15) ?
    N2 C8 C10 . . 126.85(16) ?
    N2 C8 C9 . . 110.97(15) ?
    C10 C8 C9 . . 122.07(16) ?
    O4 C9 O3 . . 124.44(16) ?
    O4 C9 C8 . . 121.82(16) ?
    O3 C9 C8 . . 113.73(15) ?
    C8 C10 H10A . . 109.5 ?
    C8 C10 H10B . . 109.5 ?
    H10A C10 H10B . . 109.5 ?
    C8 C10 H10C . . 109.5 ?
    H10A C10 H10C . . 109.5 ?
    H10B C10 H10C . . 109.5 ?
    O5 C11 N3 . . 116.36(15) ?
    O5 C11 C12 . . 122.63(15) ?
    N3 C11 C12 . . 121.00(15) ?
    C13 C12 C17 . . 120.13(16) ?
    C13 C12 C11 . . 117.19(15) ?
    C17 C12 C11 . . 122.68(16) ?
    C14 C13 C12 . . 119.97(17) ?
    C14 C13 H13 . . 120.0 ?
    C12 C13 H13 . . 120.0 ?
    C13 C14 C15 . . 119.90(19) ?
    C13 C14 H14 . . 120.0 ?
    C15 C14 H14 . . 120.0 ?
    C16 C15 C14 . . 120.17(18) ?
    C16 C15 H15 . . 119.9 ?
    C14 C15 H15 . . 119.9 ?
    C15 C16 C17 . . 120.52(18) ?
    C15 C16 H16 . . 119.7 ?
    C17 C16 H16 . . 119.7 ?
    C16 C17 C12 . . 119.28(18) ?
    C16 C17 H17 . . 120.4 ?
    C12 C17 H17 . . 120.4 ?
loop_
    _geom_hbond_atom_site_label_D
    _geom_hbond_atom_site_label_H
    _geom_hbond_atom_site_label_A
    _geom_hbond_site_symmetry_A
    _geom_hbond_distance_DH
    _geom_hbond_distance_HA
    _geom_hbond_distance_DA
    _geom_hbond_angle_DHA
    _geom_hbond_publ_flag
    N3 H3 O4 2_646 0.870(10)
                           1.970(10)
                                   2.823(2) 164(2) yes
    N4 H4 O3 2_646 0.880(10)
                           2.050(10)
                                   2.861(2) 154(2) yes
