# Supplementary material for: (Benzohydrazidato-κ2 N′,O)­[2-(benzoyl­hydrazono-κ2 N,O)propion­ato-κO]oxido­vanadium(V)
Source: Acta Crystallogr Sect E Struct Rep Online. 2009 Mar 25;65(Pt 4):m422. doi: 10.1107/S1600536809009520 (PMC2968822; doi:10.1107/S1600536809009520)
Supplement: Supplementary file 2 [file e-65-0m422-Isup2.hkl]

# 
# h,k,l, Fc-squared, Fo-squared, sigma(Fo-squared) and status flag 
# 
data_I
_shelx_title '  P21/n' 
_shelx_refln_list_code          4 
_shelx_F_calc_maximum      185.92 
_exptl_crystal_F_000       832.00 
_reflns_d_resolution_high  0.7696 
 
loop_ 
 _symmetry_equiv_pos_as_xyz 
 'x, y, z' 
 '-x+1/2, y+1/2, -z+1/2' 
 '-x, -y, -z' 
 'x-1/2, -y-1/2, z-1/2' 
 
_cell_length_a    10.9424 
_cell_length_b     6.2384 
_cell_length_c    25.7215 
_cell_angle_alpha  90.000 
_cell_angle_beta   96.603 
_cell_angle_gamma  90.000 
 
_shelx_F_squared_multiplier     1.000 
 
loop_ 
 _refln_index_h 
 _refln_index_k 
 _refln_index_l 
 _refln_F_squared_calc 
 _refln_F_squared_meas 
 _refln_F_squared_sigma 
 _refln_observed_status 
   2   0   0       79.38       68.68      5.52 o 
   4   0   0     6283.00     6109.63    136.13 o 
   6   0   0     1745.42     1751.46     50.51 o 
   8   0   0     1804.53     1702.02     53.79 o 
  10   0   0     1040.57      992.16     30.72 o 
  12   0   0      130.22      134.33     14.34 o 
  14   0   0      152.13      180.87     18.38 o 
   1   1   0     8828.83     9029.06     86.06 o 
   2   1   0     3580.54     3670.70     33.75 o 
   3   1   0     6999.34     6964.01     76.90 o 
   4   1   0     2169.40     2148.79     31.86 o 
   5   1   0      105.34       99.82      5.85 o 
   6   1   0       63.22       69.24      7.81 o 
   7   1   0     2172.01     2024.46     34.33 o 
   8   1   0     1107.84     1072.74     23.44 o 
   9   1   0      473.65      509.72     16.12 o 
  10   1   0      229.53      239.90     12.42 o 
  11   1   0      689.44      720.10     21.75 o 
  12   1   0      170.19      176.66     12.60 o 
  13   1   0      179.92      180.82     14.92 o 
  14   1   0       52.27       50.82     26.27 o 
   0   2   0     2316.59     2252.16     32.18 o 
   1   2   0      186.84      223.85      5.94 o 
   2   2   0      714.28      833.28     11.24 o 
   3   2   0      462.80      474.91     11.36 o 
   4   2   0     9007.42     9043.28    117.74 o 
   5   2   0       92.07      117.84     10.52 o 
   6   2   0      722.95      665.44     19.39 o 
   7   2   0      235.87      229.11      9.95 o 
   8   2   0      714.24      689.39     20.19 o 
   9   2   0       43.93       48.68      8.16 o 
  10   2   0     1171.70     1194.42     27.90 o 
  11   2   0       83.70       90.24      9.46 o 
  12   2   0      200.19      222.67     18.08 o 
  13   2   0       18.48       35.67     13.26 o 
   1   3   0     1152.09     1067.24     15.35 o 
   2   3   0       77.23       91.71      4.34 o 
   3   3   0     1462.49     1424.36     18.34 o 
   4   3   0        0.11       -1.62      2.39 o 
   5   3   0     1001.18      959.41     25.60 o 
   6   3   0        0.11       -0.58      4.50 o 
   7   3   0      641.27      652.64     18.79 o 
   8   3   0     1481.99     1532.41     30.40 o 
   9   3   0        3.00        9.32      7.39 o 
  10   3   0       96.92       91.20     13.07 o 
  11   3   0      770.85      789.51     24.07 o 
  12   3   0        9.37       13.73      7.10 o 
  13   3   0        0.15        7.63     10.44 o 
   0   4   0     4761.39     4685.13     74.59 o 
   1   4   0      791.06      833.83     14.16 o 
   2   4   0      827.78      775.25     23.06 o 
   3   4   0        1.35       -0.23      3.24 o 
   4   4   0     1130.89     1132.17     23.01 o 
   5   4   0      556.44      558.35     20.31 o 
   6   4   0      115.22      104.70     10.62 o 
   7   4   0     1888.43     1765.55     43.00 o 
   8   4   0      902.73      816.40     27.81 o 
   9   4   0      199.65      201.33     15.98 o 
  10   4   0     1539.01     1486.99     43.80 o 
  11   4   0        0.10        0.68      7.15 o 
  12   4   0      411.75      429.65     29.11 o 
   1   5   0      379.54      393.22     11.65 o 
   2   5   0        9.09       -1.02      4.57 o 
   3   5   0     2888.31     2882.67     45.78 o 
   4   5   0      287.40      299.28     15.86 o 
   5   5   0     1238.64     1164.64     33.07 o 
   6   5   0        8.58        9.59      7.04 o 
   7   5   0      504.59      503.90     22.09 o 
   8   5   0      292.28      273.68     18.02 o 
   9   5   0       73.15       74.14      9.67 o 
  10   5   0       12.17       13.65      9.36 o 
  11   5   0      448.11      458.47     26.68 o 
   0   6   0      340.36      333.86     24.15 o 
   1   6   0      150.52      150.13     10.25 o 
   2   6   0      277.12      276.71     11.22 o 
   3   6   0       14.66       10.89      6.20 o 
   4   6   0      654.36      659.08     20.83 o 
   5   6   0       88.69       98.32     10.22 o 
   6   6   0       67.78       66.82      9.50 o 
   7   6   0        1.31       -8.72      7.13 o 
   8   6   0      260.87      257.46     38.58 o 
   9   6   0        2.31        7.79      9.51 o 
   1   7   0      613.02      591.56     24.14 o 
   2   7   0       17.32       20.31      9.34 o 
   3   7   0        1.53        2.67      8.71 o 
   4   7   0       69.72       65.93     12.29 o 
   5   7   0        3.59        3.83      9.28 o 
   6   7   0       90.82       81.08     14.09 o 
   7   7   0       30.47       36.83     11.84 o 
   1   8   0       55.59       39.17     15.89 o 
   2   8   0       17.09       19.69     15.77 o 
 -13   0   1      427.03      524.79     26.07 o 
 -11   0   1      107.11       98.99     12.36 o 
  -9   0   1      636.45      602.28     18.06 o 
  -7   0   1      169.54      218.91     16.11 o 
  -5   0   1        3.43       28.12      6.49 o 
  -3   0   1       87.44       81.92      4.94 o 
  -1   0   1    24866.50    24204.54    231.26 o 
   1   0   1     1675.08     1717.69     39.40 o 
   3   0   1       30.01       68.16      6.21 o 
   5   0   1     7344.37     7719.80    171.18 o 
   7   0   1     1382.65     1377.62     44.23 o 
   9   0   1      724.42      709.34     32.15 o 
  11   0   1      155.05      171.88     14.46 o 
  13   0   1     1018.89     1061.28     36.91 o 
 -14   1   1       32.13       39.13     10.46 o 
 -13   1   1      382.54      345.07     20.40 o 
 -12   1   1      351.58      384.92     17.30 o 
 -11   1   1        7.48        3.27      5.60 o 
 -10   1   1      303.68      308.16     11.20 o 
  -9   1   1      488.24      486.61     16.02 o 
  -8   1   1      263.31      256.70     24.09 o 
  -7   1   1      242.39      266.82      7.92 o 
  -6   1   1     2379.11     2374.75     30.23 o 
  -5   1   1      628.13      624.57      9.45 o 
  -4   1   1      728.29      883.23     14.15 o 
  -3   1   1     5833.36     6118.49     79.20 o 
  -2   1   1    25689.03    26112.51    350.32 o 
  -1   1   1     4220.18     4286.23     67.35 o 
   0   1   1    10218.81    10243.47    108.23 o 
   1   1   1    13873.33    13572.47    451.49 o 
   2   1   1    12068.18    12540.35    132.72 o 
   3   1   1    12838.48    13584.96    145.45 o 
   4   1   1        0.10       -3.11      2.50 o 
   5   1   1      351.66      360.26     10.19 o 
   6   1   1     4386.95     4163.20     58.99 o 
   7   1   1      225.09      228.99      9.65 o 
   8   1   1       41.05       47.09      6.07 o 
   9   1   1      130.19       89.79     11.55 o 
  10   1   1      960.13      933.60     23.81 o 
  11   1   1       38.47       46.23      8.01 o 
  12   1   1      265.51      251.73     14.23 o 
  13   1   1       46.99       23.91      9.56 o 
 -13   2   1       11.40        8.43     13.10 o 
 -12   2   1      149.86      132.65     15.02 o 
 -11   2   1     1208.60     1232.33     24.95 o 
 -10   2   1        8.69        9.39      5.91 o 
  -9   2   1      626.56      610.68     17.99 o 
  -8   2   1       98.61      111.36      8.05 o 
  -7   2   1      446.85      441.15     14.69 o 
  -6   2   1      338.42      365.75     17.63 o 
  -5   2   1    14944.88    15147.03    192.47 o 
  -4   2   1     2654.91     2775.69     58.56 o 
  -3   2   1       18.17       15.32      2.56 o 
  -2   2   1      222.88      256.79      7.96 o 
  -1   2   1     4872.38     4482.17    138.19 o 
   0   2   1      456.60      509.40      7.49 o 
   1   2   1      155.74      147.38      4.42 o 
   2   2   1      924.66      924.29     19.33 o 
   3   2   1     3885.09     3828.75     43.63 o 
   4   2   1     1366.94     1423.34     37.98 o 
   5   2   1    14549.00    14710.19    184.67 o 
   6   2   1     2585.69     2618.05     40.69 o 
   7   2   1     1773.35     1737.39     33.46 o 
   8   2   1       22.18       16.81      4.98 o 
   9   2   1     1089.08     1076.52     24.85 o 
  10   2   1      379.88      402.17     15.53 o 
  11   2   1      142.33      151.41     16.23 o 
  12   2   1      429.37      419.15     36.54 o 
  13   2   1      835.78      868.31     34.16 o 
 -13   3   1      266.10      286.17     31.40 o 
 -12   3   1      332.58      353.00     17.36 o 
 -11   3   1       10.58       20.16      7.04 o 
 -10   3   1        8.73       14.35      6.32 o 
  -9   3   1      272.68      251.08     12.13 o 
  -8   3   1     2007.59     2047.24     45.13 o 
  -7   3   1     1306.02     1273.30     25.87 o 
  -6   3   1      833.55      757.81     22.99 o 
  -5   3   1     1321.10     1430.44     27.48 o 
  -4   3   1      808.96      746.93     13.16 o 
  -3   3   1     1091.83     1099.97     17.30 o 
  -2   3   1     1661.95     1536.14     26.33 o 
  -1   3   1      689.70      744.57     12.07 o 
   0   3   1      809.66      790.99     10.40 o 
   1   3   1        2.76        1.84      2.33 o 
   2   3   1     5761.08     5852.21     60.11 o 
   3   3   1      525.15      538.38     10.36 o 
   4   3   1       69.39       88.47      5.13 o 
   5   3   1      136.19      128.76      9.62 o 
   6   3   1     1293.11     1250.97     24.23 o 
   7   3   1      453.10      447.91     14.01 o 
   8   3   1     3279.92     3209.59     51.67 o 
   9   3   1        5.08        5.45      6.78 o 
  10   3   1     1990.28     1926.65     49.31 o 
  11   3   1      202.62      178.21     16.44 o 
  12   3   1       50.45       35.88      8.78 o 
  13   3   1      132.67      168.64     28.95 o 
 -12   4   1       31.32       20.72      8.88 o 
 -11   4   1       94.65      130.18     12.41 o 
 -10   4   1       54.35       75.50      9.76 o 
  -9   4   1      490.45      479.95     20.46 o 
  -8   4   1       60.16       37.42      8.87 o 
  -7   4   1        5.89        9.13      6.34 o 
  -6   4   1       16.08       17.52      6.34 o 
  -5   4   1     1079.24     1073.64     28.07 o 
  -4   4   1        8.30       10.28      3.57 o 
  -3   4   1        0.43        2.38      3.14 o 
  -2   4   1      592.31      625.57     17.17 o 
  -1   4   1     1860.23     1751.28     23.69 o 
   0   4   1       61.73       54.57      4.83 o 
   1   4   1     1129.66     1064.95     18.34 o 
   2   4   1        8.24       10.77      5.20 o 
   3   4   1     2724.30     2645.41     34.98 o 
   4   4   1      255.32      251.78      7.79 o 
   5   4   1      386.48      354.17     16.43 o 
   6   4   1      261.63      247.93     45.43 o 
   7   4   1       66.22       56.95      9.34 o 
   8   4   1        9.54       -3.17      6.35 o 
   9   4   1     1304.10     1278.06     38.13 o 
  10   4   1        1.32        3.13      8.64 o 
  11   4   1     1160.86     1161.16     39.16 o 
  12   4   1       36.62       57.73     11.01 o 
 -11   5   1       57.54       36.47     11.87 o 
 -10   5   1      229.66      262.21     20.33 o 
  -9   5   1      219.94      241.49     71.76 o 
  -8   5   1      175.67      172.09     12.96 o 
  -7   5   1        0.28        7.40      5.98 o 
  -6   5   1     2216.26     2223.38     41.89 o 
  -5   5   1       11.91        6.54      6.32 o 
  -4   5   1      906.93      889.80     22.39 o 
  -3   5   1       34.18       46.71      5.33 o 
  -2   5   1        7.81        3.77      3.76 o 
  -1   5   1       32.51       30.87      4.53 o 
   0   5   1       10.69       14.71      4.57 o 
   1   5   1      281.62      276.52      9.95 o 
   2   5   1      434.60      397.32     16.20 o 
   3   5   1      610.02      611.55     16.79 o 
   4   5   1      487.79      478.19     19.96 o 
   5   5   1       48.39       55.85      9.36 o 
   6   5   1       35.82       48.81     15.37 o 
   7   5   1       67.55       58.16     10.30 o 
   8   5   1        4.12      -10.43      6.95 o 
   9   5   1       34.04       44.61     10.57 o 
  10   5   1      270.88      296.57     17.14 o 
  11   5   1       58.08       55.06     27.37 o 
  -9   6   1      267.20      255.19     28.44 o 
  -8   6   1       10.63       11.24      8.68 o 
  -7   6   1       18.54       11.40      8.19 o 
  -6   6   1      313.59      324.11     25.52 o 
  -5   6   1     1118.34     1110.19     28.20 o 
  -4   6   1       45.31       35.32      7.46 o 
  -3   6   1       27.61       18.67      8.11 o 
  -2   6   1      734.18      745.54     17.71 o 
  -1   6   1     2521.87     2594.36     38.58 o 
   0   6   1      729.65      708.49     20.10 o 
   1   6   1      163.62      138.53     10.13 o 
   2   6   1      396.66      373.77     12.63 o 
   3   6   1      866.21      827.29     29.13 o 
   4   6   1        7.36       22.73     15.31 o 
   5   6   1      238.82      225.37     16.43 o 
   6   6   1      150.18      126.91     13.95 o 
   7   6   1       44.19       47.34     17.19 o 
   8   6   1       62.72       70.67     18.87 o 
   9   6   1      288.92      290.71     21.95 o 
  -7   7   1       92.63       54.35     12.98 o 
  -6   7   1      166.71      145.81     16.86 o 
  -5   7   1      134.55      134.61     15.82 o 
  -4   7   1       38.74       37.53     19.53 o 
  -3   7   1      344.49      369.34     48.72 o 
  -2   7   1      847.04      807.48     42.23 o 
  -1   7   1        9.49       12.67      8.15 o 
   0   7   1        0.61      -10.89      7.26 o 
   1   7   1      368.11      354.74     19.17 o 
   2   7   1      211.53      208.72     16.67 o 
   3   7   1        2.30        8.15      7.31 o 
   4   7   1       26.71        9.55      9.03 o 
   5   7   1       83.58       94.76     14.61 o 
   6   7   1       22.96       28.96     12.87 o 
   7   7   1       56.85       53.70     22.27 o 
  -2   8   1       16.75       16.11     14.08 o 
  -1   8   1      103.38      137.34     22.35 o 
   1   8   1        4.36        1.62     12.69 o 
 -14   0   2      126.79      125.42     22.47 o 
 -12   0   2      325.36      325.20     20.28 o 
 -10   0   2      631.79      642.56     33.25 o 
  -8   0   2     1189.22     1163.59     26.35 o 
  -6   0   2     3428.74     3240.09    107.63 o 
  -4   0   2        0.17       -1.91      2.14 o 
  -2   0   2     1398.72     1367.62     18.79 o 
   0   0   2    10506.63     9422.12   1240.52 o 
   2   0   2    34566.23    33957.06    715.20 o 
   4   0   2     1434.27     1385.67     37.66 o 
   6   0   2     3711.04     3914.27     95.18 o 
   8   0   2     1497.09     1490.80     48.76 o 
  10   0   2      299.23      310.28     17.43 o 
  12   0   2      893.46      900.47     32.14 o 
  14   0   2       24.82       13.23     19.62 o 
 -14   1   2       94.69       90.95     13.24 o 
 -13   1   2      490.09      550.06     33.25 o 
 -12   1   2        0.36        5.80      6.27 o 
 -11   1   2        3.28        4.59      5.72 o 
 -10   1   2        0.92        2.14      4.22 o 
  -9   1   2      550.26      547.03     14.03 o 
  -8   1   2      841.66      902.23     21.19 o 
  -7   1   2     4642.48     4639.18     54.84 o 
  -6   1   2        1.87        0.07      3.40 o 
  -5   1   2      940.69      895.92     15.25 o 
  -4   1   2      346.67      344.48      8.13 o 
  -3   1   2     5245.22     5138.20     67.33 o 
  -2   1   2     5924.01     6208.30     97.04 o 
  -1   1   2      104.10       83.61      3.76 o 
   0   1   2     2693.68     2673.63     65.67 o 
   1   1   2        5.04       12.80      1.97 o 
   2   1   2     5210.70     5336.44     51.69 o 
   3   1   2    13153.82    13733.33    146.90 o 
   4   1   2     4088.17     4247.69     57.11 o 
   5   1   2     7271.56     7218.36     94.16 o 
   6   1   2      450.44      426.29     12.04 o 
   7   1   2      283.68      255.55      9.94 o 
   8   1   2      251.47      260.55     10.89 o 
   9   1   2       82.37       89.07      7.89 o 
  10   1   2      131.59      133.74      9.81 o 
  11   1   2      385.48      389.88     29.57 o 
  12   1   2       14.56       18.88      8.48 o 
  13   1   2        2.37      -11.01      7.34 o 
 -13   2   2        0.60       12.11      8.94 o 
 -12   2   2      148.16      157.55     15.95 o 
 -11   2   2       96.67      114.95      8.67 o 
 -10   2   2      187.65      187.50      9.57 o 
  -9   2   2      261.85      254.24     10.24 o 
  -8   2   2      199.20      229.53     18.51 o 
  -7   2   2      213.42      240.60     15.84 o 
  -6   2   2      325.36      266.47      8.70 o 
  -5   2   2       85.94       88.77      6.37 o 
  -4   2   2      542.37      555.38     13.40 o 
  -3   2   2       72.33       83.43      5.26 o 
  -2   2   2      781.97     1010.34     22.53 o 
  -1   2   2      118.78      137.49      5.08 o 
   0   2   2       93.13      116.46      6.54 o 
   1   2   2       16.03       15.07      2.61 o 
   2   2   2     1089.39     1073.77     15.22 o 
   3   2   2       89.12      130.45      6.58 o 
   4   2   2     6207.03     5999.49     67.75 o 
   5   2   2      325.61      381.28      8.08 o 
   6   2   2     1169.06     1136.80     17.20 o 
   7   2   2        6.87       12.32     10.73 o 
   8   2   2      816.59      792.31     19.59 o 
   9   2   2       21.21       13.11      5.21 o 
  10   2   2      344.40      353.77     19.48 o 
  11   2   2        0.04       -6.05      7.35 o 
  12   2   2      778.04      775.36     31.02 o 
  13   2   2       48.46       63.64     24.79 o 
 -13   3   2       58.22       69.47     13.72 o 
 -12   3   2      110.71      127.09     11.97 o 
 -11   3   2       47.23       57.97      9.02 o 
 -10   3   2       26.07       25.37      5.39 o 
  -9   3   2      131.16      157.35      9.65 o 
  -8   3   2       56.67       68.52      8.94 o 
  -7   3   2      919.38      929.67     25.40 o 
  -6   3   2      187.47      176.84     10.56 o 
  -5   3   2      384.02      390.28     12.72 o 
  -4   3   2     1305.52     1299.68     19.34 o 
  -3   3   2      987.67      862.38     14.55 o 
  -2   3   2     1363.92     1525.24     26.02 o 
  -1   3   2     1620.06     1747.50     21.92 o 
   0   3   2      298.79      347.02      6.98 o 
   1   3   2     1927.45     1891.82     25.81 o 
   2   3   2      660.78      659.26     17.93 o 
   3   3   2      141.88      188.02      6.18 o 
   4   3   2      243.54      258.98      6.80 o 
   5   3   2     2120.51     2077.04     32.84 o 
   6   3   2        7.61        5.11      3.80 o 
   7   3   2     2333.39     2325.52     46.36 o 
   8   3   2     2103.33     2109.17     48.99 o 
   9   3   2      414.73      364.46     48.02 o 
  10   3   2      171.04      160.59     14.93 o 
  11   3   2       54.13       52.50     11.61 o 
  12   3   2       71.01       87.51     15.41 o 
 -12   4   2       44.41       29.80     10.84 o 
 -11   4   2       40.74       45.23      9.00 o 
 -10   4   2      536.28      534.50     19.91 o 
  -9   4   2        5.91        0.84      5.69 o 
  -8   4   2      129.73      146.26     13.40 o 
  -7   4   2      140.88      147.28     10.00 o 
  -6   4   2     3445.41     3449.83     56.08 o 
  -5   4   2     1175.62     1171.05     43.87 o 
  -4   4   2        3.93        2.28      3.21 o 
  -3   4   2        3.60        2.49      2.91 o 
  -2   4   2     1180.57     1169.52     20.25 o 
  -1   4   2       48.45       59.11      4.57 o 
   0   4   2      863.69      857.79     14.33 o 
   1   4   2      211.06      213.69      8.01 o 
   2   4   2      864.85      818.91     15.62 o 
   3   4   2     1251.29     1260.99     20.32 o 
   4   4   2      528.98      505.78     11.23 o 
   5   4   2      550.60      541.26     20.46 o 
   6   4   2     1213.55     1222.29     35.38 o 
   7   4   2       16.37       17.19      7.26 o 
   8   4   2     1530.80     1462.99     39.85 o 
   9   4   2      151.01      152.94     21.56 o 
  10   4   2       62.34       41.17     10.74 o 
  11   4   2      643.37      544.10     43.95 o 
  12   4   2      293.43      309.32     21.56 o 
 -11   5   2       58.92       54.11     12.56 o 
 -10   5   2      214.83      215.65     18.62 o 
  -9   5   2      241.01      258.95     19.14 o 
  -8   5   2      242.37      237.42     13.76 o 
  -7   5   2      954.57      922.70     24.69 o 
  -6   5   2        0.14       -2.11      4.92 o 
  -5   5   2      188.20      193.23     13.14 o 
  -4   5   2     1055.51     1070.87     21.90 o 
  -3   5   2     1586.70     1568.28     24.40 o 
  -2   5   2       18.02       20.00      4.24 o 
  -1   5   2     1194.82     1148.76     26.53 o 
   0   5   2        0.84        0.27      4.76 o 
   1   5   2     1856.68     1908.83     29.73 o 
   2   5   2      194.23      183.59      8.34 o 
   3   5   2      665.64      662.52     17.01 o 
   4   5   2      273.84      262.07     15.59 o 
   5   5   2      615.99      597.71     23.21 o 
   6   5   2      282.49      301.68     17.81 o 
   7   5   2      152.33      151.91     27.46 o 
   8   5   2        5.24        5.54      7.86 o 
   9   5   2      103.62      109.71     14.12 o 
  10   5   2       75.92       80.37     13.97 o 
  -9   6   2        8.38        5.81      9.24 o 
  -8   6   2       13.12        6.44      9.23 o 
  -7   6   2      295.80      279.04     24.73 o 
  -6   6   2      306.57      360.82     21.34 o 
  -5   6   2      666.70      655.55     26.72 o 
  -4   6   2        0.16       -1.64      5.37 o 
  -3   6   2      263.49      275.93     13.42 o 
  -2   6   2     1126.30     1135.71     20.36 o 
  -1   6   2      251.01      288.82     10.22 o 
   0   6   2       55.99       69.41      7.38 o 
   1   6   2        9.27        1.63      5.58 o 
   2   6   2      245.88      260.10     12.62 o 
   3   6   2      195.19      201.27     15.05 o 
   4   6   2      865.03      855.33     61.91 o 
   5   6   2       41.08       31.61      9.80 o 
   6   6   2      120.19      104.49     14.84 o 
   7   6   2      318.46      324.29     20.39 o 
   8   6   2      344.32      359.96     22.30 o 
   9   6   2       66.69       60.50     13.10 o 
  -7   7   2       12.60        5.38      9.76 o 
  -6   7   2        5.60        6.15      8.89 o 
  -5   7   2      101.15      111.19     15.02 o 
  -4   7   2      545.87      575.02     28.08 o 
  -3   7   2      285.09      305.26     21.72 o 
  -2   7   2      258.10      205.16     32.75 o 
  -1   7   2      118.14      127.06     28.43 o 
   0   7   2      294.05      308.23     18.34 o 
   1   7   2       64.54       57.46     13.19 o 
   2   7   2      103.67       84.37     12.81 o 
   3   7   2      353.79      366.72     17.57 o 
   4   7   2        1.29       11.73      7.96 o 
   5   7   2      110.63      145.33     17.76 o 
   6   7   2       71.87       85.20     14.44 o 
  -2   8   2       49.71       49.42     17.89 o 
  -1   8   2      313.95      284.65     28.24 o 
   1   8   2      146.21      103.61     20.61 o 
   2   8   2       14.73        5.93     14.71 o 
 -13   0   3        1.10        0.19      8.99 o 
 -11   0   3      197.27      270.82     24.11 o 
  -9   0   3        9.22       12.20      4.59 o 
  -7   0   3     3794.12     3644.04     62.02 o 
  -5   0   3      649.32      665.28     12.77 o 
  -3   0   3       14.02       11.53      2.22 o 
  -1   0   3     1802.79     1910.22     30.21 o 
   1   0   3     2530.51     2642.27     42.24 o 
   3   0   3      295.96      224.89      8.12 o 
   5   0   3     5093.62     5411.44    123.20 o 
   7   0   3     1667.57     1658.30     42.69 o 
   9   0   3      450.69      450.74     19.10 o 
  11   0   3      121.17      145.37     13.83 o 
  13   0   3        1.95       23.90     10.30 o 
 -14   1   3      181.70      194.60     15.12 o 
 -13   1   3        8.19       -2.10      6.42 o 
 -12   1   3      396.20      370.20     27.88 o 
 -11   1   3      615.05      580.15     19.78 o 
 -10   1   3     1334.79     1337.31     24.62 o 
  -9   1   3      231.18      234.65      9.70 o 
  -8   1   3     2081.45     1988.61     29.79 o 
  -7   1   3     1440.94     1430.30     17.27 o 
  -6   1   3     2162.23     2312.97     24.32 o 
  -5   1   3      534.44      581.20      8.32 o 
  -4   1   3      786.66      714.79     10.11 o 
  -3   1   3     4039.14     4098.38     40.71 o 
  -2   1   3    13553.52    13662.58    144.53 o 
  -1   1   3       89.80       82.00      3.50 o 
   0   1   3     7472.98     7537.42     80.61 o 
   1   1   3      672.38      713.23     10.42 o 
   2   1   3     2082.36     2083.67     21.77 o 
   3   1   3     1868.24     2008.27     40.00 o 
   4   1   3     4195.25     3998.74     54.15 o 
   5   1   3     4420.28     4882.23     66.14 o 
   6   1   3       88.70       55.05      5.05 o 
   7   1   3      161.42      165.87      8.37 o 
   8   1   3       89.26       82.35      9.50 o 
   9   1   3      188.82      192.72     10.36 o 
  10   1   3      115.33      141.17     10.02 o 
  11   1   3       17.77        6.97      5.42 o 
  12   1   3      138.79      141.01     12.76 o 
  13   1   3      227.41      212.24     15.83 o 
 -13   2   3      118.10      110.78     15.22 o 
 -12   2   3       19.34       20.58      7.47 o 
 -11   2   3      536.90      540.73     15.85 o 
 -10   2   3        1.26        1.75      4.07 o 
  -9   2   3      536.33      546.50     14.50 o 
  -8   2   3     1091.76     1072.22     20.25 o 
  -7   2   3     1568.00     1546.90     22.28 o 
  -6   2   3      138.67      136.49      6.00 o 
  -5   2   3      596.14      630.32     15.05 o 
  -4   2   3       31.40       32.61      6.84 o 
  -3   2   3     2400.97     2391.73     35.84 o 
  -2   2   3     1174.96     1197.23     21.07 o 
  -1   2   3       65.24       44.75      4.64 o 
   0   2   3       17.51       12.39      4.23 o 
   1   2   3      189.76      244.37      6.38 o 
   2   2   3       78.81      119.31      5.16 o 
   3   2   3     4234.20     4064.44     46.74 o 
   4   2   3       78.87       92.02      4.09 o 
   5   2   3      420.15      465.09      9.34 o 
   6   2   3     2061.13     2150.08     28.71 o 
   7   2   3     2618.49     2555.32     60.94 o 
   8   2   3      370.94      382.13     13.19 o 
   9   2   3      125.16      108.75     10.48 o 
  10   2   3      183.49      182.85     15.00 o 
  11   2   3       71.01       54.09     11.14 o 
  12   2   3      111.79       90.02     15.02 o 
  13   2   3      405.33      387.82     24.22 o 
 -13   3   3        0.14        6.83      9.59 o 
 -12   3   3      115.73      128.93     12.06 o 
 -11   3   3        0.40        4.88      6.18 o 
 -10   3   3       71.76       71.24      7.30 o 
  -9   3   3      287.69      285.95     12.25 o 
  -8   3   3       78.12       82.71      6.68 o 
  -7   3   3       50.67       45.30      4.87 o 
  -6   3   3     1921.07     1839.86     28.82 o 
  -5   3   3        0.90        4.21      3.46 o 
  -4   3   3     1135.81     1001.57     29.28 o 
  -3   3   3     1237.12     1348.22     25.10 o 
  -2   3   3     1662.60     1789.89     29.70 o 
  -1   3   3      109.51      147.07      6.18 o 
   0   3   3     2400.24     2343.72     30.75 o 
   1   3   3      624.66      624.97     12.21 o 
   2   3   3        8.08       12.57      3.91 o 
   3   3   3        2.25        0.60      2.60 o 
   4   3   3     2857.62     2912.20     36.33 o 
   5   3   3      191.93      218.29     11.35 o 
   6   3   3      455.27      421.10     12.47 o 
   7   3   3       37.07       48.76      9.38 o 
   8   3   3       36.92       70.62     19.52 o 
   9   3   3        0.31        6.42      7.50 o 
  10   3   3     1447.71     1392.70     40.48 o 
  11   3   3       10.06        7.98      8.86 o 
  12   3   3        0.23       -3.00      7.67 o 
 -12   4   3      142.28      177.23     17.80 o 
 -11   4   3       11.18       16.79     10.77 o 
 -10   4   3      100.40       98.97     12.77 o 
  -9   4   3        6.34        3.57      6.03 o 
  -8   4   3       55.20       59.71      6.40 o 
  -7   4   3      121.13      138.50      8.73 o 
  -6   4   3       39.10       52.51      6.16 o 
  -5   4   3        6.79       13.30      4.15 o 
  -4   4   3      184.86      184.96     13.81 o 
  -3   4   3      525.50      503.70     26.10 o 
  -2   4   3      421.58      417.08     21.96 o 
  -1   4   3     1299.15     1344.60     19.58 o 
   0   4   3      849.08      899.55     19.86 o 
   1   4   3      790.10      692.62     15.34 o 
   2   4   3     2660.77     2693.93     36.24 o 
   3   4   3      231.12      195.93      7.48 o 
   4   4   3      671.23      704.63     13.89 o 
   5   4   3     2199.27     2136.89     47.52 o 
   6   4   3       18.51       10.88      6.97 o 
   7   4   3      712.22      700.61     25.23 o 
   8   4   3      274.35      316.59     18.29 o 
   9   4   3       47.66       51.35     10.82 o 
  10   4   3      158.44      178.91     29.12 o 
  11   4   3      152.64      159.44     39.34 o 
  12   4   3        7.84       21.25     11.31 o 
 -11   5   3        6.99        8.81     17.90 o 
 -10   5   3      101.26       94.68     14.06 o 
  -9   5   3      390.20      364.36     24.95 o 
  -8   5   3      128.83      136.00     14.46 o 
  -7   5   3        1.06       -4.50     10.52 o 
  -6   5   3       15.30       11.82      5.31 o 
  -5   5   3       32.18       30.52      5.75 o 
  -4   5   3     1678.15     1655.03     46.53 o 
  -3   5   3       11.24        6.71      3.76 o 
  -2   5   3     1774.39     1746.95     32.38 o 
  -1   5   3      241.81      286.32     10.92 o 
   0   5   3     1095.54     1078.46     20.32 o 
   1   5   3     1042.00     1033.49     20.02 o 
   2   5   3      106.13      104.09      6.86 o 
   3   5   3      504.34      485.63     12.81 o 
   4   5   3      372.50      409.28     19.28 o 
   5   5   3      126.80      132.36     12.54 o 
   6   5   3      379.59      395.34     19.74 o 
   7   5   3       54.52       53.66     10.61 o 
   8   5   3       52.64       35.31     10.29 o 
   9   5   3      299.29      380.97     27.63 o 
  10   5   3       49.37       56.46     12.82 o 
  -9   6   3        0.49       -8.94      8.56 o 
  -8   6   3        8.83       12.10      9.43 o 
  -7   6   3      186.66      188.31     17.10 o 
  -6   6   3      834.90      822.28     54.63 o 
  -5   6   3      167.80      183.74     34.91 o 
  -4   6   3       39.11       34.82      7.70 o 
  -3   6   3      452.98      459.10     26.65 o 
  -2   6   3      159.40      181.64      9.71 o 
  -1   6   3        1.56        0.55      4.69 o 
   0   6   3      642.03      632.37     19.43 o 
   1   6   3      522.66      519.06     20.37 o 
   2   6   3        1.70       -3.72      4.32 o 
   3   6   3      683.75      667.52     44.45 o 
   4   6   3        4.53       12.91      8.67 o 
   5   6   3      105.69       97.24     12.77 o 
   6   6   3      443.43      426.41     22.05 o 
   7   6   3      169.50      188.97     36.32 o 
   8   6   3       90.72       80.10     24.47 o 
   9   6   3       54.36       48.47     17.79 o 
  -7   7   3        3.17        5.81      9.75 o 
  -6   7   3      244.32      254.01     20.23 o 
  -5   7   3      223.24      201.50     35.70 o 
  -4   7   3      807.25      854.93     44.58 o 
  -3   7   3       62.38       70.70     12.12 o 
  -2   7   3      229.68      246.11     17.55 o 
  -1   7   3      373.16      411.66     35.28 o 
   0   7   3       95.31       84.72     11.92 o 
   1   7   3       84.10       90.35     10.20 o 
   2   7   3       83.88       78.96     12.83 o 
   3   7   3      551.90      573.33     26.12 o 
   4   7   3      907.05      919.95     38.24 o 
   5   7   3      196.60      170.74     13.94 o 
   6   7   3      240.94      248.03     20.58 o 
  -2   8   3      355.41      340.63     31.56 o 
  -1   8   3      102.34      107.59     20.95 o 
   1   8   3        7.39        3.27     13.41 o 
 -14   0   4       22.54       -1.12     14.01 o 
 -12   0   4     1252.53     1242.26     48.47 o 
 -10   0   4     1019.77     1008.50     43.15 o 
  -8   0   4     4980.24     4903.02     81.50 o 
  -6   0   4       86.53       84.49      4.90 o 
  -4   0   4       32.83       44.79      3.43 o 
  -2   0   4      909.73     1016.68     18.29 o 
   0   0   4      418.82      544.96     12.40 o 
   2   0   4    14806.14    15500.32    233.07 o 
   4   0   4      194.51      162.10     12.74 o 
   6   0   4       22.29       16.32      6.49 o 
   8   0   4      508.25      490.85     18.41 o 
  10   0   4      242.73      268.20     19.98 o 
  12   0   4       11.79        2.68      7.55 o 
 -14   1   4        0.00        2.03      7.53 o 
 -13   1   4      208.47      214.09     15.61 o 
 -12   1   4      236.56      258.41     14.74 o 
 -11   1   4      701.20      741.64     37.42 o 
 -10   1   4      237.28      245.30     11.15 o 
  -9   1   4      299.07      280.35     12.55 o 
  -8   1   4       12.14        8.28      3.71 o 
  -7   1   4      670.02      673.32     13.41 o 
  -6   1   4     1120.14     1181.26     15.72 o 
  -5   1   4     4138.21     4074.62     38.13 o 
  -4   1   4      180.76      202.13      5.29 o 
  -3   1   4      446.19      457.16      9.17 o 
  -2   1   4     2766.56     2981.64     34.46 o 
  -1   1   4    27240.71    27787.35    264.10 o 
   0   1   4     2757.36     2878.32     32.69 o 
   1   1   4       26.05       15.11      2.33 o 
   2   1   4     1511.98     1586.40     22.77 o 
   3   1   4        3.23        7.02      1.83 o 
   4   1   4        4.73        2.63      2.55 o 
   5   1   4     3904.16     3801.17     53.15 o 
   6   1   4      742.37      759.57     16.60 o 
   7   1   4     1008.64      925.31     19.98 o 
   8   1   4       85.67       73.18      6.75 o 
   9   1   4      510.51      496.81     15.70 o 
  10   1   4      578.45      549.15     17.57 o 
  11   1   4        0.51       -5.99      9.83 o 
  12   1   4       59.31       54.98     10.04 o 
  13   1   4      151.91      146.73     13.87 o 
 -13   2   4       47.12       43.09     12.25 o 
 -12   2   4      463.72      508.12     20.31 o 
 -11   2   4       45.30       50.33      6.76 o 
 -10   2   4       25.67       16.52      5.78 o 
  -9   2   4     1440.02     1366.65     24.64 o 
  -8   2   4      239.98      251.59     10.04 o 
  -7   2   4      117.97      115.84      6.03 o 
  -6   2   4      212.77      196.58      7.88 o 
  -5   2   4       55.74       50.34      4.42 o 
  -4   2   4     2797.71     2860.10     35.40 o 
  -3   2   4     4803.44     4803.00     55.61 o 
  -2   2   4    16490.53    16351.79    173.73 o 
  -1   2   4      476.48      464.32     12.65 o 
   0   2   4      163.16      144.98      4.86 o 
   1   2   4     1802.51     1882.80     21.26 o 
   2   2   4        6.71       15.50      3.13 o 
   3   2   4      569.97      609.37     10.76 o 
   4   2   4     1301.86     1338.24     18.87 o 
   5   2   4      128.49      134.86      6.32 o 
   6   2   4     2983.17     3023.65     38.29 o 
   7   2   4      138.99      128.01      7.58 o 
   8   2   4       92.06      101.52      7.47 o 
   9   2   4      412.61      390.41     31.61 o 
  10   2   4      598.56      654.28     25.87 o 
  11   2   4        2.49       12.05      8.20 o 
  12   2   4       65.95       58.94     12.17 o 
  13   2   4       16.87       24.59     11.54 o 
 -13   3   4      177.93      206.91     28.76 o 
 -12   3   4        0.47        5.00      6.48 o 
 -11   3   4      228.09      234.28     11.68 o 
 -10   3   4      116.80      130.78      8.80 o 
  -9   3   4      111.80      122.79      8.04 o 
  -8   3   4     1118.42     1080.67     19.20 o 
  -7   3   4      342.42      318.94     11.02 o 
  -6   3   4       57.23       62.92      5.80 o 
  -5   3   4     2652.33     2603.67     52.36 o 
  -4   3   4      262.19      265.88      9.87 o 
  -3   3   4      596.35      603.92     12.53 o 
  -2   3   4     1750.34     1858.66     23.45 o 
  -1   3   4     3579.58     3573.76     39.19 o 
   0   3   4     2131.79     2404.80     36.87 o 
   1   3   4      377.78      346.60      7.52 o 
   2   3   4      158.66      144.53      5.94 o 
   3   3   4     5631.07     5666.93     65.35 o 
   4   3   4     2399.91     2389.53     31.12 o 
   5   3   4      562.91      531.97     10.96 o 
   6   3   4      381.18      371.27     17.00 o 
   7   3   4     1505.24     1481.51     37.70 o 
   8   3   4     1167.14     1132.76     33.30 o 
   9   3   4     2361.15     2291.36    102.49 o 
  10   3   4      636.21      604.01     50.31 o 
  11   3   4        0.12        8.42      8.51 o 
  12   3   4        5.33        6.31      9.56 o 
 -12   4   4      134.60      128.90     15.96 o 
 -11   4   4       38.13       35.04     10.45 o 
 -10   4   4        0.29        2.34      7.23 o 
  -9   4   4        8.78        1.10      4.43 o 
  -8   4   4      375.92      419.97     29.71 o 
  -7   4   4      173.53      165.14      9.34 o 
  -6   4   4      496.98      457.49     16.15 o 
  -5   4   4      284.51      284.61     12.84 o 
  -4   4   4      524.07      490.57     10.54 o 
  -3   4   4      269.33      289.72     11.21 o 
  -2   4   4     2025.48     2088.80     30.26 o 
  -1   4   4      390.39      409.53     11.11 o 
   0   4   4       24.27        9.75      3.15 o 
   1   4   4     1372.13     1429.85     23.09 o 
   2   4   4     3054.37     3039.02     40.12 o 
   3   4   4      235.93      258.08     11.85 o 
   4   4   4      701.50      680.89     13.83 o 
   5   4   4       26.45       19.15      6.61 o 
   6   4   4       27.41       29.20      7.94 o 
   7   4   4        2.90       -5.97      5.94 o 
   8   4   4      510.60      491.38     22.50 o 
   9   4   4        9.93        4.38      7.54 o 
  10   4   4      256.79      321.49     20.99 o 
  11   4   4      248.83      260.69     48.71 o 
 -11   5   4      169.84      158.95     17.83 o 
 -10   5   4        1.74       14.70      9.31 o 
  -9   5   4      271.16      263.45     19.26 o 
  -8   5   4      116.19       82.50     12.36 o 
  -7   5   4        5.64        5.16      6.43 o 
  -6   5   4       13.63       11.17      6.49 o 
  -5   5   4     1480.08     1320.38     63.46 o 
  -4   5   4       37.18       48.53      6.10 o 
  -3   5   4        5.62        0.45      3.58 o 
  -2   5   4      321.71      344.14     28.94 o 
  -1   5   4     2925.86     2941.70     41.67 o 
   0   5   4     1109.42     1161.34     21.30 o 
   1   5   4      501.09      514.01     15.73 o 
   2   5   4        5.59        2.39      3.93 o 
   3   5   4      286.35      265.03     14.10 o 
   4   5   4        7.69       -0.70      6.11 o 
   5   5   4       21.61        6.40     11.52 o 
   6   5   4       47.95       28.95      8.96 o 
   7   5   4       50.74       40.06     14.84 o 
   8   5   4       45.06       57.98     11.26 o 
   9   5   4      212.97      210.70     17.85 o 
  10   5   4       13.66       23.86     10.53 o 
  -9   6   4       97.50      113.48     16.03 o 
  -8   6   4       31.01       29.21     12.40 o 
  -7   6   4      312.69      348.00     47.95 o 
  -6   6   4       57.16       69.54     11.60 o 
  -5   6   4       36.66       18.02     16.00 o 
  -4   6   4      227.70      246.32     30.10 o 
  -3   6   4       83.37       86.40      9.70 o 
  -2   6   4       45.11       39.51      6.81 o 
  -1   6   4       37.65       34.24      6.83 o 
   0   6   4      663.60      670.02     24.21 o 
   1   6   4      224.00      211.74     11.91 o 
   2   6   4       39.06       51.68      8.07 o 
   3   6   4       12.24       20.48      8.69 o 
   4   6   4      723.87      697.84     27.15 o 
   5   6   4       82.41       58.23     11.22 o 
   6   6   4      150.09      144.97     15.09 o 
   7   6   4      319.03      366.60     22.13 o 
   8   6   4        6.91      -12.31      8.55 o 
   9   6   4        5.73        6.77      9.40 o 
  -7   7   4       34.71       51.00     12.98 o 
  -6   7   4       30.82       24.61     13.92 o 
  -5   7   4      159.87      169.51     27.07 o 
  -4   7   4      164.37      155.18     17.61 o 
  -3   7   4       26.69        5.85      8.41 o 
  -2   7   4       36.39       43.04     22.43 o 
  -1   7   4      126.71      155.89     16.25 o 
   0   7   4       10.43        4.75      5.94 o 
   1   7   4       97.43      114.18     10.88 o 
   2   7   4      283.93      252.17     26.28 o 
   3   7   4     1164.43     1144.57     53.08 o 
   4   7   4       14.97       12.75      9.88 o 
   5   7   4       31.87       10.15     10.21 o 
   6   7   4        1.70        3.80      9.61 o 
  -1   8   4       53.50       56.56     17.83 o 
   1   8   4      262.10      308.54     30.06 o 
 -13   0   5      430.10      476.57     25.28 o 
 -11   0   5      715.53      699.69     37.60 o 
  -9   0   5       12.34       18.19      4.90 o 
  -7   0   5     2435.81     2331.89     35.12 o 
  -5   0   5      307.85      294.28      9.18 o 
  -3   0   5      702.09      842.04     17.63 o 
  -1   0   5    32435.79    33436.80    407.54 o 
   1   0   5     3970.37     4433.71    100.07 o 
   3   0   5     3896.05     3878.91     63.55 o 
   5   0   5     1895.69     1783.94     35.44 o 
   7   0   5       23.61        7.25      9.12 o 
   9   0   5      710.61      707.26     23.81 o 
  11   0   5     1086.56      995.54     32.24 o 
  13   0   5      563.58      653.04     43.87 o 
 -14   1   5      138.96      170.95     15.53 o 
 -13   1   5       10.20        8.88      7.09 o 
 -12   1   5       18.68       15.18      7.28 o 
 -11   1   5       85.20       83.13      9.81 o 
 -10   1   5     1220.58     1231.06     23.42 o 
  -9   1   5      224.92      239.33      9.55 o 
  -8   1   5       14.85       15.59      3.64 o 
  -7   1   5      539.98      532.51      9.63 o 
  -6   1   5     4840.51     4721.12     44.40 o 
  -5   1   5       60.93       55.66      3.25 o 
  -4   1   5     1064.27     1185.21     16.90 o 
  -3   1   5      416.47      399.94      7.85 o 
  -2   1   5    28923.56    29346.45    306.95 o 
  -1   1   5    11649.80    12012.90    127.69 o 
   0   1   5     4176.33     4403.01     48.81 o 
   1   1   5      132.12      164.03      5.50 o 
   2   1   5     1531.61     1610.50     24.46 o 
   3   1   5      804.75      871.62     14.90 o 
   4   1   5     9805.32    10158.19    110.94 o 
   5   1   5     4089.89     4287.31     59.00 o 
   6   1   5      335.86      288.45      9.78 o 
   7   1   5       28.20       11.84      4.76 o 
   8   1   5     2131.71     2098.15     36.48 o 
   9   1   5      979.48     1019.13     27.55 o 
  10   1   5       49.09       44.24      7.05 o 
  11   1   5       11.82       -1.74      6.39 o 
  12   1   5     1132.80     1192.00     31.72 o 
  13   1   5       12.83        3.10      8.03 o 
 -13   2   5      275.06      306.49     17.29 o 
 -12   2   5       44.42       58.21      9.68 o 
 -11   2   5       38.22       41.65      6.42 o 
 -10   2   5      223.30      219.32     12.59 o 
  -9   2   5       12.88        7.19      4.05 o 
  -8   2   5        3.34        9.33      3.69 o 
  -7   2   5      595.57      574.20     12.08 o 
  -6   2   5        0.05       -3.10      2.89 o 
  -5   2   5       96.95       74.45      6.11 o 
  -4   2   5     3101.77     3375.74     36.51 o 
  -3   2   5    17750.74    18271.53    194.45 o 
  -2   2   5     8860.53     9248.14     90.72 o 
  -1   2   5      932.93     1004.85     13.23 o 
   0   2   5     2141.37     2327.33     28.84 o 
   1   2   5        5.13        5.76      3.23 o 
   2   2   5      769.92      822.06     13.36 o 
   3   2   5     2822.58     3171.83     33.48 o 
   4   2   5       63.04       67.34      3.87 o 
   5   2   5     2996.84     2838.39     35.73 o 
   6   2   5      507.84      498.21     10.49 o 
   7   2   5      951.97      952.18     20.32 o 
   8   2   5        1.68       -0.70      3.81 o 
   9   2   5     1940.15     1907.87     46.18 o 
  10   2   5       25.94       27.92      8.88 o 
  11   2   5       42.93       59.69     14.65 o 
  12   2   5       43.19       35.67     10.91 o 
  13   2   5       39.55       31.73     10.23 o 
 -13   3   5        3.40       -0.46     12.72 o 
 -12   3   5       89.26       95.32     13.12 o 
 -11   3   5      278.65      289.22     12.78 o 
 -10   3   5      137.93      155.55     13.86 o 
  -9   3   5       18.37       17.23      4.81 o 
  -8   3   5      383.89      381.64     11.10 o 
  -7   3   5       53.03       45.33      5.61 o 
  -6   3   5     1639.25     1649.90     31.81 o 
  -5   3   5      182.75      199.44      7.99 o 
  -4   3   5     1311.55     1452.41     29.34 o 
  -3   3   5     2335.30     2450.36     37.20 o 
  -2   3   5      179.53      135.50      6.26 o 
  -1   3   5        1.68        5.52      2.38 o 
   0   3   5     3471.54     3507.92     42.93 o 
   1   3   5      153.76      171.08      5.41 o 
   2   3   5     4182.85     4249.42     51.15 o 
   3   3   5      535.08      534.10     11.28 o 
   4   3   5      789.22      703.03     14.03 o 
   5   3   5      641.50      618.09     16.79 o 
   6   3   5      655.14      642.38     22.54 o 
   7   3   5      125.05      162.46     21.70 o 
   8   3   5     1337.98     1283.21     36.15 o 
   9   3   5      138.29      117.83     13.19 o 
  10   3   5       42.19       39.57     10.80 o 
  11   3   5       75.15       85.44     13.21 o 
  12   3   5      529.75      574.99     27.99 o 
 -12   4   5       48.95       50.67     11.99 o 
 -11   4   5       75.48       83.67     13.49 o 
 -10   4   5       35.13       21.26      8.68 o 
  -9   4   5      281.08      303.57     14.64 o 
  -8   4   5       12.82        6.38      4.97 o 
  -7   4   5     1883.61     1806.62     47.42 o 
  -6   4   5       10.88        8.74      4.16 o 
  -5   4   5      123.77      144.85      7.85 o 
  -4   4   5      242.72      253.31      9.47 o 
  -3   4   5      776.64      757.58     15.64 o 
  -2   4   5      429.08      486.97     11.50 o 
  -1   4   5      130.93      124.26      5.73 o 
   0   4   5      331.15      349.20      9.89 o 
   1   4   5     3695.72     3601.16     46.54 o 
   2   4   5      413.89      409.81     11.02 o 
   3   4   5       27.59       29.97      4.79 o 
   4   4   5      112.02      123.31      6.39 o 
   5   4   5       97.90       89.42     10.28 o 
   6   4   5      158.39      187.49     20.71 o 
   7   4   5      104.52      120.40     16.58 o 
   8   4   5      231.21      213.87     16.02 o 
   9   4   5      409.14      406.44     22.21 o 
  10   4   5       70.34       57.84     11.68 o 
  11   4   5       62.87       64.95     13.27 o 
 -11   5   5        1.40        9.31     15.60 o 
 -10   5   5      123.42      105.28     15.06 o 
  -9   5   5        3.59       -8.84     12.16 o 
  -8   5   5        1.53        3.34      7.24 o 
  -7   5   5      434.67      468.53     21.69 o 
  -6   5   5      130.05      129.42     11.14 o 
  -5   5   5       23.29       22.21      6.75 o 
  -4   5   5       37.83       40.15      5.72 o 
  -3   5   5      136.14      122.67      7.69 o 
  -2   5   5     3464.06     3464.93     46.94 o 
  -1   5   5      538.71      567.40     15.54 o 
   0   5   5      415.39      394.03     14.28 o 
   1   5   5       26.49       24.06      8.54 o 
   2   5   5      387.75      389.25     15.18 o 
   3   5   5      777.77      746.54     19.39 o 
   4   5   5       21.45        7.83      6.85 o 
   5   5   5        0.50        1.25      6.55 o 
   6   5   5       84.29       73.76     16.18 o 
   7   5   5       42.18       49.69     10.30 o 
   8   5   5      781.57      766.67     33.26 o 
   9   5   5        3.46       12.75      8.96 o 
  10   5   5      127.29      158.16     19.29 o 
  -9   6   5      176.08      229.04     20.05 o 
  -8   6   5        0.68        4.57      8.87 o 
  -7   6   5      168.98      152.88     27.31 o 
  -6   6   5        0.27        7.76      7.21 o 
  -5   6   5       43.75       36.68      8.77 o 
  -4   6   5      163.67      173.94     19.47 o 
  -3   6   5     1192.18     1160.12     28.38 o 
  -2   6   5        0.89        3.48      5.58 o 
  -1   6   5       11.32       18.89      5.57 o 
   0   6   5      846.35      846.18     23.01 o 
   1   6   5      836.48      871.23     22.92 o 
   2   6   5      246.86      269.39     12.92 o 
   3   6   5       27.57       47.11     10.11 o 
   4   6   5        4.36       -3.80      7.35 o 
   5   6   5       12.57       18.39      8.97 o 
   6   6   5      232.67      252.00     18.52 o 
   7   6   5       36.90       33.22     10.96 o 
   8   6   5      144.20      182.75     17.73 o 
   9   6   5      348.75      365.97     23.86 o 
  -7   7   5      236.12      276.93     21.53 o 
  -6   7   5      222.56      243.52     38.98 o 
  -5   7   5       24.75       24.26     10.33 o 
  -4   7   5        2.24        2.05      8.85 o 
  -3   7   5       19.90       12.08      8.08 o 
  -2   7   5      398.33      372.64     23.30 o 
  -1   7   5       76.88       85.43     10.05 o 
   0   7   5      152.69      157.79     12.55 o 
   1   7   5       99.63      100.11     16.83 o 
   2   7   5      112.55      138.62     22.12 o 
   3   7   5        4.91       15.87     15.01 o 
   4   7   5      260.72      236.88     18.67 o 
   5   7   5       64.49       64.53     13.19 o 
   6   7   5        2.80        7.18     10.28 o 
  -1   8   5        7.05       -5.76     13.16 o 
 -14   0   6      131.21      152.86     29.96 o 
 -12   0   6      902.67      880.44     44.78 o 
 -10   0   6       65.61       79.79     15.39 o 
  -8   0   6     5579.43     5587.23     75.14 o 
  -6   0   6      334.49      331.84      9.30 o 
  -4   0   6       44.65       23.82      3.20 o 
  -2   0   6      163.01      126.22      6.04 o 
   0   0   6     1281.50     1351.08     24.87 o 
   2   0   6    16589.10    17491.41    263.08 o 
   4   0   6      318.34      279.97     10.44 o 
   6   0   6       16.25        6.96      8.60 o 
   8   0   6      248.43      266.23     13.72 o 
  10   0   6     1790.53     1681.66     42.47 o 
  12   0   6      338.85      304.16     30.69 o 
 -14   1   6       78.01       80.22     11.71 o 
 -13   1   6        2.69        1.56      7.06 o 
 -12   1   6        1.43       -5.62      6.71 o 
 -11   1   6      172.52      180.98     12.15 o 
 -10   1   6       94.92      102.41      9.78 o 
  -9   1   6      300.61      287.51     10.77 o 
  -8   1   6      844.34      829.38     16.63 o 
  -7   1   6      245.07      207.39      5.22 o 
  -6   1   6     3580.86     3692.54     35.92 o 
  -5   1   6      255.36      242.58      5.10 o 
  -4   1   6      837.79      848.39     13.54 o 
  -3   1   6      301.42      253.76      8.47 o 
  -2   1   6     7704.98     8094.74     88.37 o 
  -1   1   6        7.48       16.30      2.46 o 
   0   1   6       24.17       14.49      2.23 o 
   1   1   6      339.14      382.49      7.69 o 
   2   1   6     1127.36     1273.80     20.75 o 
   3   1   6     3060.24     2945.35     35.09 o 
   4   1   6     3663.07     3987.69     54.19 o 
   5   1   6      868.36      965.27     18.29 o 
   6   1   6        0.01        3.66      3.00 o 
   7   1   6     1496.33     1517.08     32.88 o 
   8   1   6     1072.26     1033.71     35.90 o 
   9   1   6        4.37        3.75      4.11 o 
  10   1   6      127.24      143.34     15.77 o 
  11   1   6      922.12      879.08     25.67 o 
  12   1   6        1.10       14.76      9.75 o 
  13   1   6      126.78      150.76     14.15 o 
 -13   2   6        0.71        2.56      7.19 o 
 -12   2   6        6.28        4.76      6.45 o 
 -11   2   6      175.78      187.50     10.29 o 
 -10   2   6      289.03      307.16     12.64 o 
  -9   2   6      124.75      130.32      7.22 o 
  -8   2   6     1787.14     1747.00     25.24 o 
  -7   2   6       21.00       22.08      4.00 o 
  -6   2   6      242.44      237.97     10.25 o 
  -5   2   6      727.09      713.78     11.13 o 
  -4   2   6     2035.42     1865.63     22.40 o 
  -3   2   6     2131.09     2270.80     29.30 o 
  -2   2   6       30.24       56.99      3.05 o 
  -1   2   6       77.69       69.73      5.16 o 
   0   2   6     1790.75     1713.93     27.76 o 
   1   2   6      283.62      281.58      5.73 o 
   2   2   6      390.72      421.52      9.55 o 
   3   2   6     1722.95     1891.58     29.40 o 
   4   2   6     2180.55     2062.19     27.66 o 
   5   2   6       16.52       15.16      2.60 o 
   6   2   6     2064.63     1933.95     26.92 o 
   7   2   6      557.13      522.23     14.21 o 
   8   2   6     1020.61      946.96     38.34 o 
   9   2   6      317.82      317.60     17.73 o 
  10   2   6     1053.17      972.50     32.03 o 
  11   2   6       22.27       15.84      8.36 o 
  12   2   6        0.93       -5.05      9.51 o 
  13   2   6        0.02      -11.92      7.95 o 
 -13   3   6       48.06       48.88     19.43 o 
 -12   3   6       41.98       45.07     10.55 o 
 -11   3   6      125.12      148.54      9.99 o 
 -10   3   6      625.30      625.20     23.30 o 
  -9   3   6      149.93      137.49      7.81 o 
  -8   3   6      199.19      200.25      8.42 o 
  -7   3   6     1114.68     1082.93     25.82 o 
  -6   3   6      143.15      144.51      8.00 o 
  -5   3   6      247.22      275.71      9.00 o 
  -4   3   6      644.19      626.44     17.60 o 
  -3   3   6       45.70       23.12      3.46 o 
  -2   3   6      249.93      246.93      6.80 o 
  -1   3   6      838.26      781.15     22.30 o 
   0   3   6     2140.22     2467.55     32.30 o 
   1   3   6     1920.50     1827.70     22.55 o 
   2   3   6      818.12      755.68     14.28 o 
   3   3   6     3295.51     3177.13     46.67 o 
   4   3   6        3.78        9.68      2.03 o 
   5   3   6      389.00      357.21     11.52 o 
   6   3   6        2.47       -0.14      5.17 o 
   7   3   6     2337.38     2253.59     61.74 o 
   8   3   6       12.81        9.66      7.65 o 
   9   3   6       98.75      120.25     13.28 o 
  10   3   6     1402.80     1307.92     39.50 o 
  11   3   6      578.40      595.85     27.16 o 
  12   3   6       14.89       16.18     10.59 o 
 -12   4   6       17.02        9.85     10.06 o 
 -11   4   6       30.90       34.41     10.36 o 
 -10   4   6       32.22       34.18      9.62 o 
  -9   4   6       70.47       85.41      8.44 o 
  -8   4   6      423.99      405.76     20.82 o 
  -7   4   6        0.03        6.21      4.59 o 
  -6   4   6        5.25        8.19      4.38 o 
  -5   4   6      378.61      382.31     11.64 o 
  -4   4   6      315.97      290.00      9.82 o 
  -3   4   6      145.55      162.14      7.43 o 
  -2   4   6      444.66      514.35     11.19 o 
  -1   4   6        0.50       -0.34      3.12 o 
   0   4   6     3693.48     3763.24     47.78 o 
   1   4   6      972.04      957.16     22.13 o 
   2   4   6     2582.59     2726.26     37.47 o 
   3   4   6     1597.94     1619.28     29.59 o 
   4   4   6     1317.70     1286.05     27.04 o 
   5   4   6       70.33       67.41      9.74 o 
   6   4   6      563.85      545.84     22.31 o 
   7   4   6      172.33      153.20     13.92 o 
   8   4   6        0.93        2.67      7.14 o 
   9   4   6      166.83      190.11     32.04 o 
  10   4   6       50.35       41.98     11.03 o 
  11   4   6       62.77       58.11     12.98 o 
 -11   5   6      266.65      269.32     21.23 o 
 -10   5   6        4.67        9.65      8.94 o 
  -9   5   6       22.72       14.43      9.05 o 
  -8   5   6      229.79      214.07     14.47 o 
  -7   5   6      267.37      284.16     15.46 o 
  -6   5   6      247.27      273.62     14.58 o 
  -5   5   6       45.39       43.62      7.63 o 
  -4   5   6       32.58       57.22     11.41 o 
  -3   5   6     1195.87     1170.87     26.70 o 
  -2   5   6      561.04      608.49     14.41 o 
  -1   5   6      340.23      340.84     11.25 o 
   0   5   6       41.65       50.90      5.70 o 
   1   5   6      337.14      343.55     13.30 o 
   2   5   6       56.22       49.74      5.91 o 
   3   5   6     1106.77     1103.70     35.62 o 
   4   5   6        9.47       -0.03      6.71 o 
   5   5   6      369.82      356.56     19.24 o 
   6   5   6      130.93      139.99     13.96 o 
   7   5   6      601.21      574.16     25.41 o 
   8   5   6        0.17       -4.36      7.88 o 
   9   5   6       23.04       19.20      9.43 o 
  10   5   6        0.95        5.50      9.39 o 
  -9   6   6      356.38      369.97     24.03 o 
  -8   6   6      146.33      161.86     18.73 o 
  -7   6   6       33.63       17.96      8.05 o 
  -6   6   6       28.67        8.25      7.16 o 
  -5   6   6      252.55      257.28     15.23 o 
  -4   6   6      260.04      259.49     14.58 o 
  -3   6   6       51.06       48.06      9.09 o 
  -2   6   6       23.48       26.22      6.68 o 
  -1   6   6      509.87      525.07     15.49 o 
   0   6   6       55.33       49.46     10.54 o 
   1   6   6       45.24       46.79      7.88 o 
   2   6   6      385.34      384.51     15.12 o 
   3   6   6        0.32       16.25      8.45 o 
   4   6   6       18.60       -1.40      7.30 o 
   5   6   6       44.01       60.96     11.35 o 
   6   6   6       62.10       90.70     15.26 o 
   7   6   6      102.16       83.92     13.80 o 
   8   6   6      216.15      211.64     19.03 o 
  -6   7   6       10.99        3.91     10.75 o 
  -5   7   6        2.65        0.50      7.97 o 
  -4   7   6        2.39       -8.88     11.57 o 
  -3   7   6      574.69      565.60     26.67 o 
  -2   7   6      354.91      328.68     30.89 o 
  -1   7   6       99.91       91.12     13.17 o 
   0   7   6       56.16       45.19      8.82 o 
   1   7   6       42.18       29.97     13.78 o 
   2   7   6      239.74      223.27     25.84 o 
   3   7   6      836.18      832.52     46.19 o 
   4   7   6        6.44       27.77     15.82 o 
   5   7   6      202.01      226.54     19.41 o 
   6   7   6      259.48      305.52     41.76 o 
 -13   0   7      126.45      141.17     21.72 o 
 -11   0   7     1024.40     1034.93     47.53 o 
  -9   0   7      366.20      347.35     15.51 o 
  -7   0   7      326.83      340.97     10.16 o 
  -5   0   7       14.57        8.48      2.96 o 
  -3   0   7      119.08       97.13      5.65 o 
  -1   0   7      107.91      157.38      6.43 o 
   1   0   7     7370.58     7541.09    166.93 o 
   3   0   7      569.27      742.04     17.11 o 
   5   0   7       65.70       48.63      5.50 o 
   7   0   7       11.87        7.40      6.20 o 
   9   0   7     1410.69     1360.57     35.29 o 
  11   0   7       28.66       27.60      9.06 o 
  13   0   7      557.50      676.36     45.03 o 
 -14   1   7       18.69        2.16     13.07 o 
 -13   1   7       57.66       73.49     11.56 o 
 -12   1   7       15.84       24.73      7.60 o 
 -11   1   7       23.49       27.04      7.14 o 
 -10   1   7       36.32       26.17      8.66 o 
  -9   1   7       45.48       45.60      9.34 o 
  -8   1   7     1120.43     1122.25     20.39 o 
  -7   1   7      603.49      609.96      9.56 o 
  -6   1   7       44.98       41.70      3.44 o 
  -5   1   7       86.82       98.39      4.84 o 
  -4   1   7      413.21      364.21      8.24 o 
  -3   1   7      136.05      177.96      5.69 o 
  -2   1   7      527.04      665.84     11.47 o 
  -1   1   7      661.53      751.15     12.00 o 
   0   1   7     4236.48     4237.88     42.60 o 
   1   1   7      141.33      160.81      5.15 o 
   2   1   7      135.01       98.61      5.11 o 
   3   1   7      998.88     1091.68     15.64 o 
   4   1   7      631.21      665.85     17.58 o 
   5   1   7      558.48      584.88     13.28 o 
   6   1   7      238.74      199.38      8.18 o 
   7   1   7       93.52       94.53      6.62 o 
   8   1   7      250.87      253.38      9.70 o 
   9   1   7       59.92       66.42      6.48 o 
  10   1   7      430.39      470.77     17.74 o 
  11   1   7       42.72       51.77      9.33 o 
  12   1   7      262.89      243.45     15.41 o 
  13   1   7        1.27        5.84     12.64 o 
 -13   2   7        1.88       -6.60      6.73 o 
 -12   2   7      122.62      113.49     14.15 o 
 -11   2   7      256.92      275.25     12.04 o 
 -10   2   7      367.50      343.06     11.13 o 
  -9   2   7      748.60      759.21     15.73 o 
  -8   2   7      232.89      247.78      8.83 o 
  -7   2   7       78.58       66.62      4.99 o 
  -6   2   7      533.77      601.38     10.21 o 
  -5   2   7     2019.52     1881.02     23.08 o 
  -4   2   7     1669.78     1750.10     21.37 o 
  -3   2   7     7485.79     8356.29     92.55 o 
  -2   2   7     1662.29     1785.41     21.24 o 
  -1   2   7     2134.72     1972.37     31.00 o 
   0   2   7      263.66      243.25      9.62 o 
   1   2   7      317.24      370.53      7.35 o 
   2   2   7       31.07       34.20      3.50 o 
   3   2   7      932.48      859.20     26.03 o 
   4   2   7     1077.70     1323.87     24.02 o 
   5   2   7     3474.19     3512.86     43.15 o 
   6   2   7     1462.30     1463.90     21.93 o 
   7   2   7      105.61      122.82      7.53 o 
   8   2   7      298.52      312.73     18.06 o 
   9   2   7        7.12       12.14      7.18 o 
  10   2   7        5.73        8.14      7.60 o 
  11   2   7        2.59        3.53      7.72 o 
  12   2   7        4.48       -4.41      7.62 o 
  13   2   7       10.28        1.81      8.90 o 
 -13   3   7       65.97       39.82     18.22 o 
 -12   3   7      109.67      118.13     16.56 o 
 -11   3   7       90.09      102.55     10.14 o 
 -10   3   7       59.39       65.82      6.71 o 
  -9   3   7      126.43      128.77      7.58 o 
  -8   3   7      318.98      352.01     12.36 o 
  -7   3   7        0.56       -0.83      3.65 o 
  -6   3   7       25.36       20.20      4.26 o 
  -5   3   7        3.08       -1.17      2.97 o 
  -4   3   7      222.61      286.99      8.81 o 
  -3   3   7      460.49      425.14     11.65 o 
  -2   3   7      965.50      929.08     14.12 o 
  -1   3   7      113.56      129.61      7.59 o 
   0   3   7      269.23      361.63      9.04 o 
   1   3   7     1027.39     1005.92     19.11 o 
   2   3   7     2301.51     2230.31     30.70 o 
   3   3   7      147.36      152.16      7.63 o 
   4   3   7      105.21       86.90      5.24 o 
   5   3   7      365.27      353.50     17.10 o 
   6   3   7      626.25      553.77     20.99 o 
   7   3   7       82.15       70.01     10.28 o 
   8   3   7      263.20      242.75     16.28 o 
   9   3   7      497.82      459.35     32.74 o 
  10   3   7        3.52        5.87      8.24 o 
  11   3   7       75.83       79.55     14.88 o 
  12   3   7      165.26      168.41     17.91 o 
 -12   4   7       30.27       10.53     13.33 o 
 -11   4   7       49.27       42.84     10.79 o 
 -10   4   7      285.72      280.77     18.84 o 
  -9   4   7      378.12      391.38     14.84 o 
  -8   4   7      355.24      305.19     15.44 o 
  -7   4   7      292.08      313.35     14.81 o 
  -6   4   7      151.34      133.44     14.67 o 
  -5   4   7       87.69       87.13     10.79 o 
  -4   4   7      942.20     1004.80     19.00 o 
  -3   4   7      327.85      360.98     10.22 o 
  -2   4   7      125.16      119.84      5.73 o 
  -1   4   7     1858.84     1853.63     33.67 o 
   0   4   7      591.18      546.91     19.76 o 
   1   4   7     1614.90     1658.09     30.23 o 
   2   4   7      362.60      377.52     10.92 o 
   3   4   7      913.24      896.42     17.36 o 
   4   4   7      102.56      105.95      6.40 o 
   5   4   7      853.07      842.04     27.58 o 
   6   4   7       60.35       63.93     15.21 o 
   7   4   7      100.68       75.86     15.59 o 
   8   4   7       96.12       91.39     12.10 o 
   9   4   7       98.11      121.68     14.00 o 
  10   4   7      127.37      105.49     14.41 o 
  11   4   7       59.10       82.62     14.24 o 
 -11   5   7        4.39       12.44      9.97 o 
 -10   5   7      164.57      174.45     17.65 o 
  -9   5   7       52.89       37.21      9.10 o 
  -8   5   7      212.80      235.91     15.12 o 
  -7   5   7      361.86      365.20     23.86 o 
  -6   5   7       22.13       18.90      6.98 o 
  -5   5   7       55.64       58.98      8.41 o 
  -4   5   7        2.03        0.50      4.87 o 
  -3   5   7      743.17      747.23     40.44 o 
  -2   5   7       16.20       17.83      5.04 o 
  -1   5   7        0.79       -0.88      3.30 o 
   0   5   7      274.46      273.65     10.04 o 
   1   5   7     1122.35     1092.58     24.67 o 
   2   5   7     1937.91     1900.52     34.96 o 
   3   5   7        6.19        4.26      4.06 o 
   4   5   7       42.26       46.57      9.36 o 
   5   5   7     1853.85     1860.61     47.54 o 
   6   5   7      650.21      647.12     59.25 o 
   7   5   7       82.74      104.36     19.91 o 
   8   5   7       25.01       33.46     10.41 o 
   9   5   7        1.39        2.13      8.94 o 
  10   5   7       11.45       13.13     10.36 o 
  -9   6   7      111.24      119.91     15.98 o 
  -8   6   7       95.25      100.59     12.53 o 
  -7   6   7       69.40       82.37     17.63 o 
  -6   6   7       78.50       76.06     10.52 o 
  -5   6   7      437.04      487.42     19.24 o 
  -4   6   7      181.66      182.25     12.72 o 
  -3   6   7        4.55        8.10      6.03 o 
  -2   6   7       63.16       60.98      9.77 o 
  -1   6   7       31.99       38.48      8.12 o 
   0   6   7      393.46      356.40     15.41 o 
   1   6   7       63.76       63.87      8.67 o 
   2   6   7       59.90       56.30      8.14 o 
   3   6   7     1344.31     1335.46     55.89 o 
   4   6   7      412.21      397.75     21.57 o 
   5   6   7       75.94       87.35     18.99 o 
   6   6   7       12.99        6.60     12.29 o 
   7   6   7        7.78       17.42      9.78 o 
   8   6   7      794.56      786.69     44.38 o 
  -6   7   7       62.11       40.39     10.16 o 
  -5   7   7       32.88       45.51     10.13 o 
  -4   7   7      306.30      327.48     17.62 o 
  -3   7   7      116.78      147.11     18.20 o 
  -2   7   7       14.60       24.58     10.34 o 
  -1   7   7       29.72       22.60      9.97 o 
   0   7   7       41.72       48.56     11.69 o 
   1   7   7      159.91      153.72     12.47 o 
   2   7   7      342.27      340.57     30.78 o 
   3   7   7      284.92      278.18     28.57 o 
   4   7   7      133.80      133.49     22.79 o 
   5   7   7      123.72      106.84     15.71 o 
   6   7   7       96.87       98.89     15.67 o 
 -14   0   8      103.66       69.65     15.03 o 
 -12   0   8      737.76      701.18     39.74 o 
 -10   0   8      201.38      202.01     20.72 o 
  -8   0   8        9.45        6.37      4.57 o 
  -6   0   8     5446.42     5553.86     73.73 o 
  -4   0   8       62.01       77.41      4.81 o 
  -2   0   8     7999.92     8129.25    123.53 o 
   0   0   8        4.52       10.44      5.08 o 
   2   0   8     1686.70     1484.09     41.02 o 
   4   0   8      201.86      244.88     10.05 o 
   6   0   8       11.15        5.44      6.02 o 
   8   0   8       49.43       53.46     19.70 o 
  10   0   8      529.24      528.98     21.70 o 
  12   0   8      302.43      302.49     30.83 o 
 -13   1   8      440.02      447.36     20.16 o 
 -12   1   8       15.35       19.73      7.71 o 
 -11   1   8      390.81      396.49     19.42 o 
 -10   1   8      175.83      175.15      8.13 o 
  -9   1   8      703.23      694.48     15.94 o 
  -8   1   8       86.24       81.46      6.14 o 
  -7   1   8       39.13       30.19      2.83 o 
  -6   1   8      396.82      462.20      8.07 o 
  -5   1   8      563.08      541.58     10.97 o 
  -4   1   8      184.74      179.75      6.16 o 
  -3   1   8     1455.94     1352.31     19.31 o 
  -2   1   8      250.89      282.10      6.89 o 
  -1   1   8     1212.79     1209.29     17.29 o 
   0   1   8      291.10      318.03      6.79 o 
   1   1   8      812.41      729.86     11.90 o 
   2   1   8      829.66      816.13     13.46 o 
   3   1   8       52.76       50.50      3.35 o 
   4   1   8      365.51      454.80      9.25 o 
   5   1   8      661.28      539.55     29.68 o 
   6   1   8      272.89      267.83      8.54 o 
   7   1   8     1040.05     1018.01     18.92 o 
   8   1   8        0.08        3.94      3.70 o 
   9   1   8       29.69       54.80      7.97 o 
  10   1   8        3.06        2.35      6.15 o 
  11   1   8        3.04        2.30      7.12 o 
  12   1   8        0.48        0.26      7.41 o 
  13   1   8       66.95       94.46     16.92 o 
 -13   2   8       11.40       10.31      8.57 o 
 -12   2   8      259.20      266.83     15.15 o 
 -11   2   8       11.12        5.45      4.92 o 
 -10   2   8       24.71       24.45      5.43 o 
  -9   2   8      829.43      790.77     16.15 o 
  -8   2   8      682.65      692.60     14.34 o 
  -7   2   8      123.83      144.06      7.71 o 
  -6   2   8     1336.09     1213.82     17.10 o 
  -5   2   8       46.66       58.85      3.63 o 
  -4   2   8      768.03      776.25     11.91 o 
  -3   2   8      144.48      140.23      5.07 o 
  -2   2   8     3224.38     3104.91     38.95 o 
  -1   2   8       93.26       97.99      4.78 o 
   0   2   8      418.79      531.94     13.30 o 
   1   2   8      989.87     1081.36     15.68 o 
   2   2   8     5457.28     5630.65     64.85 o 
   3   2   8       75.90       86.76      4.86 o 
   4   2   8     1025.38      954.65     33.92 o 
   5   2   8       23.22       25.33      4.15 o 
   6   2   8      444.00      413.43     12.67 o 
   7   2   8      180.14      163.64     12.68 o 
   8   2   8      455.90      500.32     21.75 o 
   9   2   8       66.07       39.30      9.31 o 
  10   2   8        0.71       10.68      7.60 o 
  11   2   8       22.79       23.46      8.43 o 
  12   2   8      205.68      201.96     16.40 o 
 -13   3   8       53.15       79.67     20.65 o 
 -12   3   8       59.74       72.65      9.76 o 
 -11   3   8       99.77       99.82     10.18 o 
 -10   3   8       70.51       64.09      7.65 o 
  -9   3   8      381.75      402.15     13.75 o 
  -8   3   8       41.16       35.28      5.44 o 
  -7   3   8       23.89       18.16      4.65 o 
  -6   3   8      177.45      174.66     10.70 o 
  -5   3   8      735.23      746.87     12.57 o 
  -4   3   8     7069.15     7123.36     89.72 o 
  -3   3   8     3072.93     3135.40     39.84 o 
  -2   3   8      771.58      870.23     16.35 o 
  -1   3   8      111.61       94.14      5.44 o 
   0   3   8     2079.16     2317.20     31.01 o 
   1   3   8       19.53        6.22      2.44 o 
   2   3   8       24.25       35.65      4.33 o 
   3   3   8     1546.29     1556.29     23.80 o 
   4   3   8        0.78       -0.10      2.89 o 
   5   3   8      807.66      800.34     18.95 o 
   6   3   8      200.52      216.41     15.26 o 
   7   3   8      459.32      427.38     19.63 o 
   8   3   8       76.69       67.44     15.70 o 
   9   3   8      169.48      184.46     15.60 o 
  10   3   8       56.59       52.24     12.86 o 
  11   3   8       87.91       78.96     16.50 o 
  12   3   8       29.95       42.92     12.35 o 
 -12   4   8       48.88       52.70     16.54 o 
 -11   4   8      149.80      122.20     15.05 o 
 -10   4   8      121.19      124.49     11.73 o 
  -9   4   8      269.65      279.01     12.78 o 
  -8   4   8      616.99      567.36     19.78 o 
  -7   4   8       78.36       75.77      9.12 o 
  -6   4   8      237.14      244.48     12.88 o 
  -5   4   8      903.25      926.54     23.23 o 
  -4   4   8       76.37       72.09     10.48 o 
  -3   4   8       19.98       15.71      3.80 o 
  -2   4   8     1183.93     1109.72     20.58 o 
  -1   4   8      506.41      518.39     12.75 o 
   0   4   8      602.43      595.53     14.26 o 
   1   4   8       72.05       76.49      5.15 o 
   2   4   8      364.13      349.88     10.70 o 
   3   4   8     2025.88     2025.84     30.41 o 
   4   4   8      569.11      540.26     13.24 o 
   5   4   8       82.24       64.37      9.78 o 
   6   4   8      559.42      586.75     23.86 o 
   7   4   8        4.76       18.78      8.18 o 
   8   4   8      217.82      240.93     17.54 o 
   9   4   8       25.75       37.64     10.52 o 
  10   4   8       31.61       27.91     10.79 o 
  11   4   8       24.91       19.62     16.66 o 
 -10   5   8       91.74      128.74     16.23 o 
  -9   5   8      207.45      252.87     16.42 o 
  -8   5   8      293.99      288.03     16.25 o 
  -7   5   8       22.20       23.88      7.77 o 
  -6   5   8      184.31      194.37     18.02 o 
  -5   5   8        1.25        5.24      5.63 o 
  -4   5   8       74.70       87.25      8.91 o 
  -3   5   8        8.62       10.75      5.31 o 
  -2   5   8      160.38      172.45     14.57 o 
  -1   5   8      402.04      349.87     21.14 o 
   0   5   8      655.91      671.07     15.59 o 
   1   5   8      583.44      579.62     17.59 o 
   2   5   8     1405.35     1470.33     29.72 o 
   3   5   8      337.21      312.75     13.77 o 
   4   5   8       49.58       46.58      9.66 o 
   5   5   8      152.79      183.42     14.89 o 
   6   5   8      930.36      958.45     33.03 o 
   7   5   8      145.48      139.56     14.80 o 
   8   5   8        2.11       -6.33      7.64 o 
   9   5   8      142.62      143.38     16.49 o 
  10   5   8       56.73       81.89     14.76 o 
  -9   6   8       32.73       30.22     16.71 o 
  -8   6   8      118.88      129.17     13.80 o 
  -7   6   8      170.42      174.46     15.07 o 
  -6   6   8      338.87      328.05     17.23 o 
  -5   6   8      408.87      450.23     21.36 o 
  -4   6   8      114.29      105.15     10.60 o 
  -3   6   8       28.12       27.55      7.42 o 
  -2   6   8        4.22        1.63      5.55 o 
  -1   6   8      217.57      221.20     13.28 o 
   0   6   8      276.45      267.64     14.08 o 
   1   6   8        0.23       -4.18      5.79 o 
   2   6   8      763.21      775.56     21.84 o 
   3   6   8       40.03       52.11     16.20 o 
   4   6   8      467.23      463.42     23.05 o 
   5   6   8        1.28        5.12     10.73 o 
   6   6   8       23.82        6.23      8.76 o 
   7   6   8      337.00      308.38     21.52 o 
   8   6   8      735.53      772.26     45.65 o 
  -6   7   8       61.88       60.85     11.32 o 
  -5   7   8       91.29       96.96     12.95 o 
  -4   7   8        5.72       23.41     10.22 o 
  -3   7   8       89.56       88.78     39.34 o 
  -2   7   8      265.24      262.87     19.32 o 
  -1   7   8       25.10        9.89      7.79 o 
   0   7   8        0.37       -4.55      6.96 o 
   1   7   8      247.63      283.81     21.82 o 
   2   7   8       52.58       67.24     19.09 o 
   3   7   8      378.08      351.47     31.67 o 
   4   7   8       93.11      101.70     21.21 o 
   5   7   8      345.90      419.05     35.30 o 
 -13   0   9      649.46      693.70     42.30 o 
 -11   0   9        1.91      -12.34      8.58 o 
  -9   0   9      160.05      173.91     13.69 o 
  -7   0   9     2872.15     2779.50     41.77 o 
  -5   0   9      380.28      384.38     10.37 o 
  -3   0   9     1088.19      995.89     21.26 o 
  -1   0   9      503.71      533.35     13.50 o 
   1   0   9     7670.14     7826.87    174.34 o 
   3   0   9     6638.74     6229.26     99.42 o 
   5   0   9      384.87      297.45     11.82 o 
   7   0   9     2584.23     2506.41     50.13 o 
   9   0   9        5.50        4.52      8.17 o 
  11   0   9      517.18      498.95     36.00 o 
  13   0   9       16.21       11.98     18.60 o 
 -13   1   9       49.15       47.16      9.59 o 
 -12   1   9       59.11       58.62      9.78 o 
 -11   1   9      146.27      114.93     10.73 o 
 -10   1   9        1.64       -4.38      4.14 o 
  -9   1   9        3.95        5.82      4.14 o 
  -8   1   9      976.95      970.31     18.91 o 
  -7   1   9        0.06       -2.20      2.03 o 
  -6   1   9      433.55      415.84      9.11 o 
  -5   1   9      314.02      300.22      8.18 o 
  -4   1   9     2712.47     2628.93     33.58 o 
  -3   1   9       41.81       49.94      3.85 o 
  -2   1   9     1436.64     1556.06     19.25 o 
  -1   1   9     3599.70     3788.50     39.31 o 
   0   1   9     6546.57     6334.85     70.65 o 
   1   1   9     1286.43     1362.99     26.21 o 
   2   1   9     1468.42     1627.35     22.64 o 
   3   1   9      443.64      456.68     10.16 o 
   4   1   9     1601.38     1499.44     19.24 o 
   5   1   9        0.42       -2.49      2.09 o 
   6   1   9        2.63        1.01      2.18 o 
   7   1   9      110.87       92.37      6.02 o 
   8   1   9      138.37      145.46      7.68 o 
   9   1   9       87.93       58.57      8.24 o 
  10   1   9       91.15       74.78     11.99 o 
  11   1   9      215.99      219.81     14.46 o 
  12   1   9       97.18       99.68     17.79 o 
  13   1   9      111.51      125.36     27.23 o 
 -13   2   9      148.41      164.47     16.90 o 
 -12   2   9       77.11       66.03     12.07 o 
 -11   2   9      283.13      272.24     10.95 o 
 -10   2   9      360.68      330.40     11.13 o 
  -9   2   9       13.89       11.69      4.01 o 
  -8   2   9       41.97       45.44      5.82 o 
  -7   2   9     2179.30     2135.41     31.70 o 
  -6   2   9      887.43      865.00     13.82 o 
  -5   2   9      188.15      214.26     11.77 o 
  -4   2   9      482.03      551.43     11.85 o 
  -3   2   9    14083.15    14127.06    176.18 o 
  -2   2   9     1185.33     1244.36     19.59 o 
  -1   2   9     1133.61     1054.40     16.83 o 
   0   2   9      484.65      463.05     11.14 o 
   1   2   9     3844.49     3941.65     46.20 o 
   2   2   9     1971.29     2203.40     29.71 o 
   3   2   9      142.50       76.85      5.87 o 
   4   2   9      489.73      504.83     13.60 o 
   5   2   9     1002.64      978.24     23.70 o 
   6   2   9       53.66       51.60      5.83 o 
   7   2   9     2025.92     1977.03     35.18 o 
   8   2   9     1420.41     1351.37     36.66 o 
   9   2   9       85.45       76.24     11.13 o 
  10   2   9       80.12       73.20     13.51 o 
  11   2   9      612.25      595.24     25.79 o 
  12   2   9      135.14      161.66     14.35 o 
 -12   3   9      141.24      139.74     12.01 o 
 -11   3   9       47.61       44.66      7.48 o 
 -10   3   9      528.50      532.33     22.24 o 
  -9   3   9      277.89      258.46     12.14 o 
  -8   3   9      439.94      421.29     15.91 o 
  -7   3   9        3.81        1.04      3.78 o 
  -6   3   9     1486.81     1464.25     24.35 o 
  -5   3   9       80.51       74.83      4.42 o 
  -4   3   9     7968.25     7743.42     88.77 o 
  -3   3   9      333.27      344.07      8.29 o 
  -2   3   9       47.60       46.87      4.62 o 
  -1   3   9      453.23      520.02     11.74 o 
   0   3   9       18.93        4.67      2.67 o 
   1   3   9     1341.10     1379.75     20.41 o 
   2   3   9        2.27        2.37      3.12 o 
   3   3   9       87.68       92.64      5.78 o 
   4   3   9     2011.79     1899.29     35.92 o 
   5   3   9       51.90       49.68      6.01 o 
   6   3   9       19.71        5.89      4.47 o 
   7   3   9      171.27      146.59     25.98 o 
   8   3   9      746.11      745.97     27.22 o 
   9   3   9       43.93       38.33      9.96 o 
  10   3   9      145.65      148.18     20.61 o 
  11   3   9       17.64       14.54      9.55 o 
  12   3   9       75.00       75.91     25.53 o 
 -12   4   9        2.16        0.56      8.66 o 
 -11   4   9      150.76      134.28     12.19 o 
 -10   4   9      171.14      171.29     11.21 o 
  -9   4   9       43.52       48.46      8.90 o 
  -8   4   9       64.64       75.05     10.22 o 
  -7   4   9     1222.71     1244.80     29.62 o 
  -6   4   9      155.44      144.64     10.61 o 
  -5   4   9      600.19      551.80     26.29 o 
  -4   4   9      118.20      101.82      8.62 o 
  -3   4   9     2889.60     2888.92     65.78 o 
  -2   4   9      207.75      228.06      9.15 o 
  -1   4   9      210.77      191.80     11.06 o 
   0   4   9        0.81        6.58      3.24 o 
   1   4   9      931.44      930.57     16.80 o 
   2   4   9     1456.14     1380.27     38.15 o 
   3   4   9      752.17      736.84     15.97 o 
   4   4   9      257.81      240.01     20.56 o 
   5   4   9      917.19      927.22     22.52 o 
   6   4   9      158.72      180.99     18.43 o 
   7   4   9     1303.94     1305.92     38.56 o 
   8   4   9       18.16       11.25      8.64 o 
   9   4   9        1.24       -9.18      6.91 o 
  10   4   9        0.04        3.49      8.76 o 
  11   4   9      255.26      248.35     20.52 o 
 -10   5   9      244.37      247.12     20.39 o 
  -9   5   9       34.41       39.76     10.06 o 
  -8   5   9       38.71       32.17      8.42 o 
  -7   5   9      197.94      188.25     13.43 o 
  -6   5   9       53.69       44.66      8.23 o 
  -5   5   9        5.15       -7.41      4.94 o 
  -4   5   9      159.80      159.32     16.23 o 
  -3   5   9       33.20       38.60      6.91 o 
  -2   5   9      272.76      269.60     10.94 o 
  -1   5   9      313.88      321.11     11.25 o 
   0   5   9      469.35      483.51     19.53 o 
   1   5   9      129.95      151.58     10.09 o 
   2   5   9      282.63      312.96     13.29 o 
   3   5   9        0.06       -0.91      5.52 o 
   4   5   9       58.87       54.08     10.47 o 
   5   5   9      276.83      293.41     18.50 o 
   6   5   9      787.94      813.80     57.54 o 
   7   5   9       38.77       31.79     10.65 o 
   8   5   9      829.92      783.02     31.75 o 
   9   5   9        0.40        4.12      8.46 o 
  10   5   9      133.38      182.28     18.66 o 
  -9   6   9        6.99        5.00     11.30 o 
  -8   6   9      139.42      157.65     14.67 o 
  -7   6   9      230.66      298.39     18.89 o 
  -6   6   9       29.85       16.38      7.55 o 
  -5   6   9       19.52       29.64      7.96 o 
  -4   6   9       88.80       74.59      9.53 o 
  -3   6   9      462.16      394.67     24.09 o 
  -2   6   9       44.52       64.01      8.96 o 
  -1   6   9      145.51      141.43     11.62 o 
   0   6   9      200.34      188.86     12.55 o 
   1   6   9       62.33       58.45      8.70 o 
   2   6   9       15.57       38.94      7.60 o 
   3   6   9        3.97        7.23     12.95 o 
   4   6   9      251.15      250.55     18.24 o 
   5   6   9        9.26       -1.20     13.50 o 
   6   6   9      218.73      211.89     18.17 o 
   7   6   9      289.57      339.53     22.52 o 
   8   6   9      630.56      634.37     40.56 o 
  -6   7   9       24.29       42.69     10.56 o 
  -5   7   9      197.89      224.61     20.60 o 
  -4   7   9      338.07      363.08     31.28 o 
  -3   7   9      417.33      364.89     23.09 o 
  -2   7   9        3.51       -5.82      8.09 o 
  -1   7   9        0.26       -0.08      8.64 o 
   0   7   9       77.96       91.28     11.22 o 
   1   7   9       75.85       64.51     10.24 o 
   2   7   9      143.94      126.32     22.53 o 
   3   7   9       29.97       37.49     16.90 o 
   4   7   9      169.87      130.79     22.94 o 
   5   7   9      303.45      309.31     31.44 o 
 -12   0  10      568.12      596.84     38.34 o 
 -10   0  10       64.36       65.99     14.38 o 
  -8   0  10     2073.96     2023.18     33.61 o 
  -6   0  10       20.73       41.16      4.67 o 
  -4   0  10     1451.05     1379.39     23.27 o 
  -2   0  10     8641.64     8662.59    109.02 o 
   0   0  10     6543.59     6599.47    105.59 o 
   2   0  10    11747.33    11119.25    246.49 o 
   4   0  10       23.89       22.61      4.44 o 
   6   0  10     3952.99     3836.44     68.79 o 
   8   0  10       33.17       27.07     12.39 o 
  10   0  10      247.90      242.19     25.43 o 
  12   0  10       77.14       61.55     19.37 o 
 -13   1  10      140.33      138.08     18.83 o 
 -12   1  10       19.36       27.78      7.99 o 
 -11   1  10       10.30        7.82      6.21 o 
 -10   1  10      265.80      292.69     11.35 o 
  -9   1  10     1083.68     1091.08     21.34 o 
  -8   1  10       48.85       61.11      5.75 o 
  -7   1  10      298.53      294.33      8.54 o 
  -6   1  10      239.80      253.88     11.78 o 
  -5   1  10       64.05       26.46      3.50 o 
  -4   1  10      290.43      338.69      8.71 o 
  -3   1  10      187.34      213.95      6.78 o 
  -2   1  10     2241.29     2387.03     27.45 o 
  -1   1  10     8649.45     8425.26     82.73 o 
   0   1  10     1019.40     1093.60     16.16 o 
   1   1  10     1945.63     1913.82     25.30 o 
   2   1  10      353.90      404.02     10.83 o 
   3   1  10     2266.56     2121.49     28.87 o 
   4   1  10      324.43      351.32     11.38 o 
   5   1  10     1912.50     1847.51     23.61 o 
   6   1  10      316.38      304.27      8.20 o 
   7   1  10     2036.01     1960.99     30.33 o 
   8   1  10       72.29       70.57      6.31 o 
   9   1  10     1550.36     1480.47     32.29 o 
  10   1  10        7.81       -2.42      8.41 o 
  11   1  10      214.35      198.13     13.73 o 
  12   1  10      124.66      142.81     17.50 o 
 -13   2  10       35.69       33.03     10.59 o 
 -12   2  10      349.63      379.41     22.58 o 
 -11   2  10       21.68       13.48      5.63 o 
 -10   2  10      415.94      430.64     12.40 o 
  -9   2  10       29.82       26.21      6.70 o 
  -8   2  10      395.44      395.18     12.17 o 
  -7   2  10       41.96       52.95      5.42 o 
  -6   2  10      403.89      399.02      8.89 o 
  -5   2  10      275.18      256.76      6.77 o 
  -4   2  10     2918.70     2876.22     32.56 o 
  -3   2  10     2461.90     2707.75     36.12 o 
  -2   2  10     4982.80     4791.56     57.14 o 
  -1   2  10     1403.47     1382.53     20.75 o 
   0   2  10     2452.09     2539.95     28.38 o 
   1   2  10       25.81       26.25      2.51 o 
   2   2  10     1991.86     1893.50     30.86 o 
   3   2  10      535.36      539.83     14.16 o 
   4   2  10     1067.64     1096.94     24.06 o 
   5   2  10        9.02        7.46      4.32 o 
   6   2  10     1924.08     1896.55     33.92 o 
   7   2  10     1399.27     1398.28     28.15 o 
   8   2  10      104.43      111.77     11.66 o 
   9   2  10        2.81        6.12      6.18 o 
  10   2  10     1077.10     1075.04     29.59 o 
  11   2  10        0.54       -0.78      7.35 o 
  12   2  10      256.19      268.62     17.74 o 
 -12   3  10        3.40        2.16      6.29 o 
 -11   3  10       16.94       19.57      7.51 o 
 -10   3  10        0.80        3.65      5.23 o 
  -9   3  10     1545.65     1531.29     28.98 o 
  -8   3  10      153.42      151.34     11.86 o 
  -7   3  10      185.64      195.65     11.50 o 
  -6   3  10       85.31       76.11      7.86 o 
  -5   3  10     6095.92     6091.54     64.33 o 
  -4   3  10      272.55      312.15     11.12 o 
  -3   3  10      308.14      314.18      9.99 o 
  -2   3  10        5.11        5.33      3.24 o 
  -1   3  10      596.87      579.19     12.67 o 
   0   3  10      207.33      229.15      7.44 o 
   1   3  10      609.22      586.49     11.39 o 
   2   3  10     2158.56     2393.88     38.43 o 
   3   3  10     1219.09     1114.81     22.26 o 
   4   3  10        1.45        1.04      3.86 o 
   5   3  10      130.42      138.76      8.69 o 
   6   3  10      144.06      147.62      9.17 o 
   7   3  10      459.36      448.36     24.27 o 
   8   3  10      120.43      115.80     12.74 o 
   9   3  10      264.61      304.51     19.23 o 
  10   3  10       31.94       15.59     11.67 o 
  11   3  10        0.46        0.37      8.47 o 
 -12   4  10      264.26      265.46     20.86 o 
 -11   4  10      328.28      333.09     15.42 o 
 -10   4  10        1.36        1.01      5.40 o 
  -9   4  10        7.83       -3.32     11.12 o 
  -8   4  10      938.83      882.80     25.22 o 
  -7   4  10        3.78       19.40      6.59 o 
  -6   4  10       99.05      118.65     10.16 o 
  -5   4  10       37.34       49.77      7.38 o 
  -4   4  10     1856.92     1869.77     35.44 o 
  -3   4  10      337.92      357.75     11.84 o 
  -2   4  10       35.43       38.94      5.13 o 
  -1   4  10       80.28       78.85      6.01 o 
   0   4  10       10.24       18.32      3.88 o 
   1   4  10      568.13      566.93     16.47 o 
   2   4  10      862.58      811.99     19.94 o 
   3   4  10      391.16      377.65     14.94 o 
   4   4  10       14.77        9.16      6.20 o 
   5   4  10      103.79       96.45     10.54 o 
   6   4  10     2563.82     2401.59     55.97 o 
   7   4  10        3.43       14.86      8.49 o 
   8   4  10      111.75       90.37     13.08 o 
   9   4  10        3.76       11.92      8.38 o 
  10   4  10      586.12      562.44     47.83 o 
  11   4  10        5.29       17.10     10.79 o 
 -10   5  10       11.98       15.34      8.95 o 
  -9   5  10      429.37      456.44     20.92 o 
  -8   5  10       10.26        3.33      9.12 o 
  -7   5  10       31.36       23.73     11.38 o 
  -6   5  10       76.57       75.19      9.78 o 
  -5   5  10     1037.23     1016.66     27.44 o 
  -4   5  10       10.47       16.68      6.10 o 
  -3   5  10      281.27      268.04     13.03 o 
  -2   5  10      491.14      498.95     17.82 o 
  -1   5  10     1476.14     1549.69     27.07 o 
   0   5  10       89.44       84.80      8.98 o 
   1   5  10     1298.37     1309.71     28.69 o 
   2   5  10        6.52        0.11      4.94 o 
   3   5  10       90.24       82.71      8.06 o 
   4   5  10      189.90      157.99     14.26 o 
   5   5  10      211.39      249.92     17.69 o 
   6   5  10        1.31        8.66      8.56 o 
   7   5  10      200.63      205.85     20.04 o 
   8   5  10      109.45       95.72     19.80 o 
   9   5  10      131.51      146.92     16.76 o 
  -8   6  10      103.96      108.35     12.64 o 
  -7   6  10       58.92       77.39     11.31 o 
  -6   6  10        7.59        7.52      7.66 o 
  -5   6  10       19.53       26.43      8.17 o 
  -4   6  10      954.84      899.52     25.66 o 
  -3   6  10      321.04      330.81     15.50 o 
  -2   6  10      180.88      182.15     14.82 o 
  -1   6  10        0.07       -3.64      6.72 o 
   0   6  10       14.73       21.29      7.40 o 
   1   6  10        1.29        9.03      6.71 o 
   2   6  10     1010.96      969.12     25.13 o 
   3   6  10      123.50      122.63     20.47 o 
   4   6  10      107.79      114.66     20.02 o 
   5   6  10       29.80       16.76      9.08 o 
   6   6  10      478.78      478.01     25.27 o 
   7   6  10       73.67       51.80     12.96 o 
   8   6  10      114.37      121.54     16.99 o 
  -6   7  10      153.04      167.07     14.91 o 
  -5   7  10      390.88      396.18     30.62 o 
  -4   7  10        0.56       13.11     20.81 o 
  -3   7  10       11.00       36.51     11.94 o 
  -2   7  10       51.45       27.77     10.55 o 
  -1   7  10      122.02      117.51     12.48 o 
   0   7  10        0.45        3.66      7.21 o 
   1   7  10      177.45      185.18     13.70 o 
   2   7  10      499.13      530.73     38.57 o 
   3   7  10       68.11       63.54     19.09 o 
   4   7  10      112.09       84.79     21.16 o 
   5   7  10      293.77      279.80     30.92 o 
 -13   0  11      176.31      153.97     23.30 o 
 -11   0  11      306.17      324.34     27.55 o 
  -9   0  11      208.82      223.98     21.30 o 
  -7   0  11      245.96      214.26      9.01 o 
  -5   0  11      355.17      367.59     10.67 o 
  -3   0  11       77.88       30.76      4.87 o 
  -1   0  11        3.12       24.39      4.17 o 
   1   0  11     4200.06     3828.36     93.40 o 
   3   0  11     3681.81     3802.68     94.50 o 
   5   0  11     2025.25     1972.07     39.50 o 
   7   0  11      173.08      153.58     20.67 o 
   9   0  11      517.90      498.56     37.56 o 
  11   0  11      223.54      228.14     27.10 o 
 -13   1  11       14.38       12.22     19.61 o 
 -12   1  11      325.46      336.89     16.92 o 
 -11   1  11        6.92        6.53      6.65 o 
 -10   1  11     1196.16     1249.98     25.12 o 
  -9   1  11      147.84      154.98     11.05 o 
  -8   1  11       45.85       42.27      7.32 o 
  -7   1  11      148.76      151.54      6.44 o 
  -6   1  11      201.10      168.88     10.95 o 
  -5   1  11      323.34      361.99      9.44 o 
  -4   1  11     2665.58     2856.50     38.33 o 
  -3   1  11     1737.63     1826.16     25.50 o 
  -2   1  11     5707.34     5441.52     56.28 o 
  -1   1  11      520.02      563.05     18.75 o 
   0   1  11     5437.98     5392.36     61.74 o 
   1   1  11     1841.94     2033.83     31.47 o 
   2   1  11      888.11      777.06     16.12 o 
   3   1  11      268.91      311.61     12.79 o 
   4   1  11     2993.07     2858.78     40.16 o 
   5   1  11        0.24        1.18      2.44 o 
   6   1  11     1150.85     1164.89     17.72 o 
   7   1  11     1862.30     1847.41     29.53 o 
   8   1  11      326.16      299.24     13.27 o 
   9   1  11       66.81       81.00      8.91 o 
  10   1  11        0.70        7.33      7.01 o 
  11   1  11       51.26       65.32     13.99 o 
  12   1  11      314.28      339.60     23.30 o 
 -13   2  11      231.85      247.82     27.52 o 
 -12   2  11        1.59        2.53      7.71 o 
 -11   2  11        0.38       -0.15      4.75 o 
 -10   2  11        9.23       22.13      5.49 o 
  -9   2  11      651.68      614.03     14.23 o 
  -8   2  11        2.99        6.68      3.70 o 
  -7   2  11      109.58      118.82      6.97 o 
  -6   2  11      532.69      588.08     11.19 o 
  -5   2  11      462.97      436.20      9.29 o 
  -4   2  11      709.20      845.75     12.79 o 
  -3   2  11     1432.06     1261.80     20.82 o 
  -2   2  11      217.26      192.68      7.24 o 
  -1   2  11       30.62       34.11      3.66 o 
   0   2  11      345.22      394.74      8.82 o 
   1   2  11      963.02      871.79     12.37 o 
   2   2  11      790.76      810.06     17.58 o 
   3   2  11       90.40       98.17      6.86 o 
   4   2  11      910.19      981.95     21.05 o 
   5   2  11     2349.82     2198.43     37.56 o 
   6   2  11      245.69      245.13     22.45 o 
   7   2  11       10.82       16.44      7.01 o 
   8   2  11      626.03      627.46     26.50 o 
   9   2  11     1387.90     1341.66     31.71 o 
  10   2  11       72.05       92.68     10.85 o 
  11   2  11      500.29      509.96     20.95 o 
  12   2  11       16.17       14.21      9.01 o 
 -12   3  11      181.29      191.40     12.14 o 
 -11   3  11      632.99      589.05     18.27 o 
 -10   3  11     1198.95     1171.68     25.45 o 
  -9   3  11        1.81       -3.11      5.09 o 
  -8   3  11      207.77      191.14     12.13 o 
  -7   3  11        2.80        5.84      5.30 o 
  -6   3  11     2208.07     2120.13     38.82 o 
  -5   3  11       87.44       87.70      6.26 o 
  -4   3  11       32.30       30.66      8.84 o 
  -3   3  11        6.71        6.83      3.58 o 
  -2   3  11     2047.22     1973.18     34.93 o 
  -1   3  11      101.47       79.17      5.30 o 
   0   3  11      782.59      755.77     14.36 o 
   1   3  11      848.72      859.16     14.71 o 
   2   3  11     1534.02     1498.16     29.95 o 
   3   3  11      317.42      314.35      9.94 o 
   4   3  11     1310.70     1264.21     26.36 o 
   5   3  11      833.80      824.26     48.57 o 
   6   3  11        1.54       -0.98      4.08 o 
   7   3  11        0.14        2.83     11.21 o 
   8   3  11      490.72      479.09     22.64 o 
   9   3  11      100.26       68.53     15.90 o 
  10   3  11       15.86       10.51      9.14 o 
  11   3  11        2.80        9.53      8.53 o 
 -11   4  11      256.98      239.89     15.38 o 
 -10   4  11        3.97        4.29      5.55 o 
  -9   4  11      102.81       85.54     10.73 o 
  -8   4  11       71.96       78.93      9.81 o 
  -7   4  11      561.52      520.93     18.76 o 
  -6   4  11       13.90        0.48     11.18 o 
  -5   4  11      249.74      234.57     12.49 o 
  -4   4  11      615.72      612.26     18.29 o 
  -3   4  11       40.04       39.95      6.74 o 
  -2   4  11        1.06        2.16      2.92 o 
  -1   4  11      926.01      948.52     18.60 o 
   0   4  11       37.01       36.66      4.85 o 
   1   4  11     3886.82     3757.68     57.94 o 
   2   4  11      100.80       83.05     10.77 o 
   3   4  11      203.78      172.78      8.44 o 
   4   4  11        3.21        2.82      3.81 o 
   5   4  11      718.74      784.52     21.35 o 
   6   4  11      110.62      123.17     12.91 o 
   7   4  11       53.76       48.77     18.78 o 
   8   4  11       75.73       58.31     23.47 o 
   9   4  11      127.27      136.31     15.16 o 
  10   4  11       10.32       26.01     10.65 o 
 -10   5  11      160.66      189.83     12.93 o 
  -9   5  11        2.19        1.08      7.40 o 
  -8   5  11       52.42       54.56      9.69 o 
  -7   5  11       19.82        5.39     12.02 o 
  -6   5  11      131.96      179.05     12.99 o 
  -5   5  11       99.39      112.25     10.46 o 
  -4   5  11       75.09       53.57      7.84 o 
  -3   5  11       81.49       76.52      8.33 o 
  -2   5  11      360.08      384.83     15.91 o 
  -1   5  11      184.87      181.87     11.76 o 
   0   5  11      899.00      886.43     23.46 o 
   1   5  11      179.87      187.60     11.27 o 
   2   5  11      183.97      245.48     12.35 o 
   3   5  11        0.52       -1.29      4.97 o 
   4   5  11      757.37      746.67     28.20 o 
   5   5  11      119.63      116.05     23.51 o 
   6   5  11       29.11       18.47     20.58 o 
   7   5  11      167.57      154.07     21.05 o 
   8   5  11      649.65      628.48     67.94 o 
   9   5  11      106.73      119.69     17.63 o 
  -8   6  11      123.25      124.02     13.58 o 
  -7   6  11       17.76       30.28      8.97 o 
  -6   6  11        9.58        7.32      7.55 o 
  -5   6  11      304.96      313.01     16.60 o 
  -4   6  11      214.79      221.72     14.10 o 
  -3   6  11      306.66      308.86     20.06 o 
  -2   6  11        7.57        1.93      6.61 o 
  -1   6  11        7.86       -1.57      6.23 o 
   0   6  11        5.10        4.47      6.46 o 
   1   6  11     1697.87     1671.43     35.87 o 
   2   6  11      177.66      168.20     11.66 o 
   3   6  11      173.54      168.07     22.63 o 
   4   6  11        0.89      -13.01     11.11 o 
   5   6  11      172.73      197.80     17.80 o 
   6   6  11       85.54       81.70     13.78 o 
   7   6  11       21.27       25.70     13.93 o 
  -5   7  11      140.19      144.85     20.70 o 
  -4   7  11        0.41       -4.87     10.01 o 
  -3   7  11       61.75       59.56     13.75 o 
  -2   7  11       78.23       89.11     14.01 o 
  -1   7  11      187.89      179.04     14.30 o 
   0   7  11      358.15      379.18     18.50 o 
   1   7  11       27.66       29.36      8.97 o 
   2   7  11      182.04      174.76     25.48 o 
   3   7  11      294.05      274.81     29.80 o 
   4   7  11       79.89       62.80     20.52 o 
 -12   0  12      263.52      233.31     25.82 o 
 -10   0  12     1412.61     1478.44     57.88 o 
  -8   0  12      179.59      162.29      8.47 o 
  -6   0  12      175.63      165.58      8.03 o 
  -4   0  12       23.94       18.71      4.69 o 
  -2   0  12      380.10      343.83     11.56 o 
   0   0  12    21107.61    21439.45    328.14 o 
   2   0  12     3100.37     3384.92     84.33 o 
   4   0  12     4652.35     4562.36     77.20 o 
   6   0  12       21.06       16.08      5.40 o 
   8   0  12      614.20      602.33     49.89 o 
  10   0  12        5.58       -8.22     12.59 o 
  12   0  12      339.06      388.79     35.30 o 
 -13   1  12      450.11      479.29     26.43 o 
 -12   1  12        0.48       11.16      8.06 o 
 -11   1  12      155.00      156.70     29.96 o 
 -10   1  12        0.14        3.70      7.13 o 
  -9   1  12       46.65       36.85      5.68 o 
  -8   1  12      376.87      376.47     11.79 o 
  -7   1  12     1857.20     1831.60     25.07 o 
  -6   1  12      589.19      554.36     17.98 o 
  -5   1  12      460.87      458.42     11.06 o 
  -4   1  12       28.40       29.31      3.76 o 
  -3   1  12     1087.95      948.58     14.57 o 
  -2   1  12      388.63      432.08      8.94 o 
  -1   1  12      848.01      741.79     12.63 o 
   0   1  12     2765.72     3047.57     49.14 o 
   1   1  12      318.34      301.53      9.24 o 
   2   1  12       42.36       39.12      4.55 o 
   3   1  12     3992.77     3917.62     56.69 o 
   4   1  12      123.51      122.79      9.89 o 
   5   1  12      150.82      145.79      5.70 o 
   6   1  12      329.40      334.82      8.85 o 
   7   1  12      410.10      413.45     12.42 o 
   8   1  12       43.71       33.05      6.22 o 
   9   1  12       23.54       26.77      7.26 o 
  10   1  12      111.05      134.77     11.63 o 
  11   1  12      736.46      730.83     31.03 o 
  12   1  12        7.34       25.22     12.51 o 
 -13   2  12       57.54       52.74     12.38 o 
 -12   2  12      183.53      179.79     17.39 o 
 -11   2  12       31.45       30.76     10.08 o 
 -10   2  12      562.24      551.36     22.66 o 
  -9   2  12       61.20       78.88      7.43 o 
  -8   2  12       48.94       76.84      6.94 o 
  -7   2  12       15.18       14.66      4.26 o 
  -6   2  12      240.48      234.20      7.24 o 
  -5   2  12       40.40       71.45      4.19 o 
  -4   2  12     3228.22     3229.24     41.98 o 
  -3   2  12      422.49      400.15     16.33 o 
  -2   2  12        2.20        4.05      3.66 o 
  -1   2  12        1.73        0.26      2.52 o 
   0   2  12       30.30       16.60      2.39 o 
   1   2  12      595.49      663.83     14.34 o 
   2   2  12     1684.58     1765.61     25.57 o 
   3   2  12      341.95      413.27     10.91 o 
   4   2  12     1044.08     1003.54     18.61 o 
   5   2  12      497.94      552.20     13.91 o 
   6   2  12      131.97      115.52      7.24 o 
   7   2  12       50.30       61.74      6.47 o 
   8   2  12       28.24       28.76      8.34 o 
   9   2  12       19.96       31.94      8.12 o 
  10   2  12      411.56      437.24     23.03 o 
  11   2  12       15.86       23.24      9.03 o 
  12   2  12       45.29       64.23     15.74 o 
 -12   3  12      102.55      125.47     15.96 o 
 -11   3  12      415.58      419.39     15.91 o 
 -10   3  12       17.61       17.05      7.64 o 
  -9   3  12        1.74        5.50      4.99 o 
  -8   3  12      260.34      272.61     18.15 o 
  -7   3  12     1251.64     1255.21     28.47 o 
  -6   3  12       50.32       32.68      7.39 o 
  -5   3  12      158.34      173.94      8.09 o 
  -4   3  12        4.71        2.99      4.96 o 
  -3   3  12     2504.21     2487.13     45.43 o 
  -2   3  12       69.49       80.70      7.37 o 
  -1   3  12      774.17      774.18     15.38 o 
   0   3  12      430.59      470.45     10.99 o 
   1   3  12     1644.22     1673.23     24.14 o 
   2   3  12      407.99      395.59     13.04 o 
   3   3  12     1843.09     1776.76     31.80 o 
   4   3  12      381.84      368.09     13.37 o 
   5   3  12       30.82       28.80      5.63 o 
   6   3  12       11.03       14.57      5.36 o 
   7   3  12       71.62       89.41     11.88 o 
   8   3  12      560.00      546.67     24.05 o 
   9   3  12       81.82       94.73     13.21 o 
  10   3  12        0.83        7.50      7.53 o 
  11   3  12      198.06      204.49     18.74 o 
 -11   4  12       45.58       55.69      8.55 o 
 -10   4  12      220.83      203.60     12.33 o 
  -9   4  12       85.03       87.12     10.66 o 
  -8   4  12      524.08      509.92     19.35 o 
  -7   4  12       66.93       46.98     10.74 o 
  -6   4  12       87.19       87.56      9.39 o 
  -5   4  12      446.13      503.91     18.88 o 
  -4   4  12       66.22       96.79     11.95 o 
  -3   4  12       14.48       10.10      4.49 o 
  -2   4  12      635.41      627.86     36.89 o 
  -1   4  12       28.67       21.16      6.27 o 
   0   4  12     2555.11     2484.59     43.07 o 
   1   4  12      432.84      447.60     15.36 o 
   2   4  12       26.05       29.38      6.04 o 
   3   4  12       79.73       75.82      7.43 o 
   4   4  12       23.10       30.60      5.69 o 
   5   4  12       59.97       56.88      7.52 o 
   6   4  12      230.86      222.07     16.44 o 
   7   4  12       92.04       65.12     11.55 o 
   8   4  12      148.61      164.70     16.03 o 
   9   4  12       14.05        8.16      8.43 o 
  10   4  12      237.78      220.17     19.22 o 
 -10   5  12       24.12       17.16      8.67 o 
  -9   5  12       54.55       70.87     11.42 o 
  -8   5  12       54.49       51.03      9.62 o 
  -7   5  12      145.37      160.87     14.72 o 
  -6   5  12      877.28      882.39     27.10 o 
  -5   5  12      323.33      302.36     15.07 o 
  -4   5  12      166.19      143.65     10.76 o 
  -3   5  12      760.92      726.44     20.87 o 
  -2   5  12       10.14        3.68      5.14 o 
  -1   5  12      361.04      350.60     26.92 o 
   0   5  12       10.02        7.12      6.06 o 
   1   5  12     2377.94     2401.38     43.76 o 
   2   5  12       30.42       34.70      7.11 o 
   3   5  12      499.40      529.31     17.33 o 
   4   5  12      156.14      161.70     21.25 o 
   5   5  12       34.05       20.11      8.95 o 
   6   5  12        4.29        8.08      8.77 o 
   7   5  12      761.26      738.34     35.36 o 
   8   5  12      193.09      225.51     19.28 o 
   9   5  12        9.83        5.15     10.48 o 
  -8   6  12       37.06       42.05     14.90 o 
  -7   6  12       43.22       23.53      8.95 o 
  -6   6  12        4.10        6.01      7.57 o 
  -5   6  12       89.58      113.27     11.81 o 
  -4   6  12      226.17      294.78     20.70 o 
  -3   6  12      330.95      279.09     19.49 o 
  -2   6  12        0.04       -0.74      6.61 o 
  -1   6  12      220.01      213.31     13.88 o 
   0   6  12      172.33      180.19     12.79 o 
   1   6  12      166.76      188.67     12.89 o 
   2   6  12      151.90      153.28     11.55 o 
   3   6  12      159.38      187.57     24.00 o 
   4   6  12      163.72      178.38     24.35 o 
   5   6  12       88.80       96.88     20.74 o 
   6   6  12      226.76      210.94     22.07 o 
   7   6  12        4.63        4.23     10.28 o 
  -5   7  12       16.39       23.53     12.25 o 
  -4   7  12        0.11        1.01     10.15 o 
  -3   7  12       42.44       43.03     20.45 o 
  -2   7  12      143.42      177.64     17.59 o 
  -1   7  12      134.40      135.32     13.34 o 
   0   7  12        9.31       11.33      8.22 o 
   1   7  12      482.16      469.85     26.14 o 
   2   7  12      118.85      120.11     23.25 o 
   3   7  12       76.73       76.78     20.85 o 
   4   7  12      127.73      115.70     23.15 o 
 -13   0  13       27.64       14.02     13.77 o 
 -11   0  13       16.36       -0.76      9.29 o 
  -9   0  13     1754.99     1703.34     61.85 o 
  -7   0  13      664.14      651.36     21.74 o 
  -5   0  13     1620.11     1512.20     26.72 o 
  -3   0  13      702.03      895.92     22.03 o 
  -1   0  13     2689.08     2339.45     67.16 o 
   1   0  13     1731.81     1748.18     35.16 o 
   3   0  13     2627.77     2542.16     68.86 o 
   5   0  13     4081.43     3888.44     68.96 o 
   7   0  13        2.22        0.21      4.78 o 
   9   0  13      272.01      321.50     27.63 o 
  11   0  13      257.10      259.01     29.17 o 
 -13   1  13      642.67      617.28     30.46 o 
 -12   1  13      348.14      374.21     22.30 o 
 -11   1  13      234.86      233.85     17.98 o 
 -10   1  13       17.46        6.01      4.68 o 
  -9   1  13        0.06        3.24      4.22 o 
  -8   1  13     3076.93     3080.92     43.33 o 
  -7   1  13        2.89        8.13      3.50 o 
  -6   1  13       18.58       16.68      3.85 o 
  -5   1  13       28.28       18.76      3.69 o 
  -4   1  13      608.46      599.91     12.77 o 
  -3   1  13      511.66      556.22     12.61 o 
  -2   1  13     2182.22     2219.32     26.99 o 
  -1   1  13      200.52      207.55      7.12 o 
   0   1  13     6351.31     6609.98     75.32 o 
   1   1  13      179.54      201.41     16.36 o 
   2   1  13     4151.19     4112.03     58.67 o 
   3   1  13        0.03        3.10      3.76 o 
   4   1  13      362.67      357.19     10.14 o 
   5   1  13      554.17      533.07     13.08 o 
   6   1  13     3245.55     3228.24     44.31 o 
   7   1  13        2.92        6.24      4.27 o 
   8   1  13       78.98       79.85      7.10 o 
   9   1  13        1.98        5.95      6.03 o 
  10   1  13      722.28      702.52     29.17 o 
  11   1  13        2.93       28.02     12.40 o 
  12   1  13       48.63       58.12     14.54 o 
 -13   2  13       37.72       44.21     19.65 o 
 -12   2  13       31.22       29.33      9.60 o 
 -11   2  13      465.69      460.24     15.53 o 
 -10   2  13       17.52       16.31      5.51 o 
  -9   2  13      562.78      548.19     21.48 o 
  -8   2  13       35.40       31.89      5.58 o 
  -7   2  13      265.44      240.13     11.84 o 
  -6   2  13        0.67       -4.32      3.66 o 
  -5   2  13     5677.84     5641.30     68.08 o 
  -4   2  13       42.42       60.04      5.12 o 
  -3   2  13       89.63       82.91      6.47 o 
  -2   2  13      106.35      135.71      6.47 o 
  -1   2  13     1636.84     1497.48     22.94 o 
   0   2  13      425.19      437.02      8.24 o 
   1   2  13      174.69      244.95      6.10 o 
   2   2  13      596.55      581.58     12.51 o 
   3   2  13     1187.16     1155.71     23.13 o 
   4   2  13       50.00       55.36      5.30 o 
   5   2  13      606.05      601.39     14.63 o 
   6   2  13      214.82      225.34      9.74 o 
   7   2  13      380.89      372.56     15.06 o 
   8   2  13      111.91       98.89      9.99 o 
   9   2  13      318.62      325.69     15.77 o 
  10   2  13       30.14       42.33      8.94 o 
  11   2  13       60.92       61.63     10.58 o 
 -12   3  13      142.74      129.74     16.19 o 
 -11   3  13      165.05      137.59     17.82 o 
 -10   3  13       30.73       31.86      6.74 o 
  -9   3  13       75.62       54.52      9.90 o 
  -8   3  13      994.33      935.31     52.89 o 
  -7   3  13      308.36      252.83     27.55 o 
  -6   3  13       50.12       52.08      7.72 o 
  -5   3  13      444.68      483.49     12.96 o 
  -4   3  13     4677.52     4720.49     93.58 o 
  -3   3  13      194.24      202.23     11.19 o 
  -2   3  13      657.45      706.41     18.72 o 
  -1   3  13      230.08      225.43      8.31 o 
   0   3  13     1099.09     1079.94     15.57 o 
   1   3  13      134.96      146.00      8.72 o 
   2   3  13      733.43      669.25     17.61 o 
   3   3  13      230.57      224.79     10.46 o 
   4   3  13      143.28      152.31      9.49 o 
   5   3  13      267.01      258.15     12.07 o 
   6   3  13      535.56      508.40     31.31 o 
   7   3  13      388.66      314.65     37.31 o 
   8   3  13      193.50      210.96     13.65 o 
   9   3  13        7.30       18.09      7.72 o 
  10   3  13      702.28      630.00     34.01 o 
  11   3  13      195.99      193.56     22.52 o 
 -11   4  13        9.25       -0.97      6.19 o 
 -10   4  13       64.54       74.95      9.30 o 
  -9   4  13      149.18      172.26     13.18 o 
  -8   4  13      181.57      175.51     12.74 o 
  -7   4  13        8.08        0.59      6.01 o 
  -6   4  13      809.35      781.09     22.68 o 
  -5   4  13     1093.72     1073.45     26.12 o 
  -4   4  13       27.40       29.39      6.36 o 
  -3   4  13      210.69      222.08      9.95 o 
  -2   4  13        0.39       -1.38      3.64 o 
  -1   4  13      360.37      410.51     11.97 o 
   0   4  13      366.99      362.86     14.15 o 
   1   4  13        1.77        9.43      5.28 o 
   2   4  13        2.63        5.52      5.50 o 
   3   4  13      530.88      501.11     15.91 o 
   4   4  13      614.47      581.09     17.15 o 
   5   4  13        0.99        1.99      4.70 o 
   6   4  13      946.87      905.25     31.74 o 
   7   4  13      254.54      257.05     18.26 o 
   8   4  13       29.26       41.31     11.03 o 
   9   4  13       99.49       88.31     24.11 o 
  10   4  13       50.01       61.89     23.31 o 
 -10   5  13        2.77       10.85      8.51 o 
  -9   5  13       23.44       15.52      8.18 o 
  -8   5  13       47.87       47.75      9.40 o 
  -7   5  13      236.31      236.82     14.90 o 
  -6   5  13     1454.91     1429.71     40.26 o 
  -5   5  13      307.18      297.40     18.59 o 
  -4   5  13      337.09      319.91     15.11 o 
  -3   5  13      148.86      120.55      8.86 o 
  -2   5  13      337.22      338.31     15.81 o 
  -1   5  13       78.00       68.48      8.86 o 
   0   5  13      822.67      884.04     24.12 o 
   1   5  13      498.29      499.24     17.64 o 
   2   5  13      328.55      322.66     14.42 o 
   3   5  13       18.73       12.21      6.12 o 
   4   5  13        0.02       -1.54     11.03 o 
   5   5  13        1.31        3.58      7.50 o 
   6   5  13      708.35      755.15     49.94 o 
   7   5  13      252.19      223.03     18.84 o 
   8   5  13       67.17       58.87     20.92 o 
   9   5  13        0.71       -2.43     14.80 o 
  -8   6  13       80.43       64.53     11.55 o 
  -7   6  13       25.83       19.59      8.88 o 
  -6   6  13        8.70       15.78      8.13 o 
  -5   6  13      810.33      743.92     33.77 o 
  -4   6  13      193.30      189.94     17.82 o 
  -3   6  13       71.18       59.96     12.45 o 
  -2   6  13       48.03       42.94     12.55 o 
  -1   6  13      675.03      679.59     22.68 o 
   0   6  13       37.65       49.37      9.02 o 
   1   6  13       14.11       23.70     10.21 o 
   2   6  13       18.95       20.82      8.50 o 
   3   6  13      644.93      629.60     40.57 o 
   4   6  13        0.78        7.08     14.08 o 
   5   6  13      434.03      399.89     34.24 o 
   6   6  13       26.24       21.13     15.77 o 
   7   6  13      206.17      212.16     20.07 o 
  -5   7  13       17.00        7.30     10.85 o 
  -4   7  13      176.59      188.13     35.61 o 
  -3   7  13      344.51      340.01     40.11 o 
  -2   7  13      147.13      152.51     17.20 o 
  -1   7  13       87.79       73.17     11.28 o 
   0   7  13       14.57       14.06      8.52 o 
   1   7  13       12.26       16.12      8.53 o 
   2   7  13      215.88      216.02     28.16 o 
   3   7  13       49.96       53.47     19.82 o 
 -12   0  14      430.30      447.57     35.08 o 
 -10   0  14     3067.42     2857.12     90.87 o 
  -8   0  14      132.17      145.04     16.27 o 
  -6   0  14     1965.60     1844.05     31.85 o 
  -4   0  14      233.16      191.67     11.58 o 
  -2   0  14     7511.45     7133.16    116.04 o 
   0   0  14     1247.94     1098.64     25.23 o 
   2   0  14     2919.58     2891.67     68.29 o 
   4   0  14     4910.80     4824.79    120.55 o 
   6   0  14     1818.87     1864.25     56.61 o 
   8   0  14      718.31      795.63     39.83 o 
  10   0  14      116.32       91.70     19.53 o 
  12   0  14        6.89       34.24     18.68 o 
 -13   1  14      198.40      258.82     40.41 o 
 -12   1  14       25.50       11.52      8.77 o 
 -11   1  14      265.26      262.37     18.72 o 
 -10   1  14       29.77       20.87      6.09 o 
  -9   1  14      731.81      740.35     17.76 o 
  -8   1  14      210.89      195.23      9.40 o 
  -7   1  14     1041.20     1009.40     17.37 o 
  -6   1  14      164.84      180.40      7.88 o 
  -5   1  14     1110.77     1128.05     20.04 o 
  -4   1  14      705.65      670.80     14.03 o 
  -3   1  14     3729.96     3499.36     39.75 o 
  -2   1  14      132.42      128.39      7.06 o 
  -1   1  14     3422.80     3495.86     38.85 o 
   0   1  14      208.30      252.50     18.53 o 
   1   1  14     2397.42     2066.53     33.15 o 
   2   1  14     1108.45     1237.82     23.30 o 
   3   1  14      442.51      489.66     13.72 o 
   4   1  14      640.18      634.70     16.60 o 
   5   1  14     7495.44     7308.15     86.94 o 
   6   1  14     1110.60     1043.83     20.33 o 
   7   1  14      189.04      189.68      9.35 o 
   8   1  14       17.26       17.52      5.32 o 
   9   1  14      872.23      862.18     24.10 o 
  10   1  14       14.86       30.42     11.89 o 
  11   1  14       97.87       91.68     15.47 o 
  12   1  14        0.76       18.52     13.72 o 
 -13   2  14      111.99      118.98     28.22 o 
 -12   2  14       11.42       11.93      8.70 o 
 -11   2  14        0.65        5.04      5.90 o 
 -10   2  14     1480.89     1475.40     28.62 o 
  -9   2  14       87.82       98.03     11.77 o 
  -8   2  14      291.25      297.99     15.78 o 
  -7   2  14        3.47        1.01      5.11 o 
  -6   2  14     1030.58      994.17     22.15 o 
  -5   2  14       59.19       63.13      8.44 o 
  -4   2  14      591.86      572.77     13.35 o 
  -3   2  14      202.83      228.86      8.66 o 
  -2   2  14     1574.49     1523.75     24.06 o 
  -1   2  14      181.01      154.61      6.76 o 
   0   2  14      168.63      152.52      5.04 o 
   1   2  14       49.51       37.53      3.05 o 
   2   2  14      946.83      900.33     19.35 o 
   3   2  14      378.30      406.00     13.13 o 
   4   2  14     1101.11     1063.65     23.01 o 
   5   2  14        8.02        6.93      4.10 o 
   6   2  14      466.37      429.44     13.04 o 
   7   2  14      468.63      422.89     30.57 o 
   8   2  14     1640.16     1551.65     34.04 o 
   9   2  14      107.59      116.54     11.05 o 
  10   2  14      181.86      182.92     13.83 o 
  11   2  14       13.34       18.30      8.66 o 
 -12   3  14       40.30       30.70     15.05 o 
 -11   3  14        0.47       -4.25      5.36 o 
 -10   3  14       12.86       14.37      6.68 o 
  -9   3  14      274.64      301.39     13.24 o 
  -8   3  14      106.89      105.55     10.22 o 
  -7   3  14      299.71      289.46     14.05 o 
  -6   3  14       24.82       35.29      6.72 o 
  -5   3  14     5605.89     5464.82     67.88 o 
  -4   3  14      146.61      144.26      9.37 o 
  -3   3  14     1714.36     1729.19     28.14 o 
  -2   3  14      418.51      410.71     11.59 o 
  -1   3  14       22.44       15.58      6.42 o 
   0   3  14       75.52       74.33      6.94 o 
   1   3  14     1590.47     1513.79     23.93 o 
   2   3  14        0.11        3.64      3.67 o 
   3   3  14      271.33      266.82     14.09 o 
   4   3  14      197.56      225.53     14.12 o 
   5   3  14     3302.08     3109.26     52.04 o 
   6   3  14      304.74      305.03     14.37 o 
   7   3  14      262.72      228.33     23.17 o 
   8   3  14      136.35       90.52     10.79 o 
   9   3  14      830.80      879.08     26.67 o 
  10   3  14        0.31       10.03      8.53 o 
  11   3  14      373.43      390.55     20.24 o 
 -11   4  14        1.80       -0.23      8.05 o 
 -10   4  14      215.47      210.84     17.47 o 
  -9   4  14        0.11        0.18      6.75 o 
  -8   4  14        0.38        1.68      6.34 o 
  -7   4  14       21.67       19.98      7.20 o 
  -6   4  14     4760.45     4376.67     69.83 o 
  -5   4  14      979.74      940.16     44.62 o 
  -4   4  14      258.16      273.69     12.99 o 
  -3   4  14       15.41       21.49      5.24 o 
  -2   4  14     1081.93     1102.36     21.68 o 
  -1   4  14      213.57      224.30     14.89 o 
   0   4  14     2713.11     2705.91     46.84 o 
   1   4  14      175.36      164.52     10.48 o 
   2   4  14      931.12      905.54     26.43 o 
   3   4  14       57.21       67.96      7.72 o 
   4   4  14       95.81      109.95      8.76 o 
   5   4  14      554.47      529.87     18.32 o 
   6   4  14      143.07      149.86     14.85 o 
   7   4  14       23.37       67.20     16.47 o 
   8   4  14      580.15      602.79     27.57 o 
   9   4  14        8.66       -5.38      7.60 o 
  10   4  14       43.06       51.44     11.54 o 
 -10   5  14        5.77        4.87      8.51 o 
  -9   5  14      299.45      326.51     18.32 o 
  -8   5  14      131.30      108.52     11.91 o 
  -7   5  14      613.88      568.53     21.27 o 
  -6   5  14       23.74        9.51      6.83 o 
  -5   5  14      117.75      117.60     11.01 o 
  -4   5  14        0.36       -5.66      5.37 o 
  -3   5  14      608.38      586.52     35.11 o 
  -2   5  14       10.55       12.64      6.69 o 
  -1   5  14       90.99       92.17      9.93 o 
   0   5  14       36.16       53.44      8.64 o 
   1   5  14     1878.29     1819.25     37.06 o 
   2   5  14       62.99       59.43      8.39 o 
   3   5  14       27.18       30.21      7.02 o 
   4   5  14       72.37       56.26     16.64 o 
   5   5  14      739.69      725.47     42.39 o 
   6   5  14      145.03      135.05     15.47 o 
   7   5  14        0.29       -4.64     10.83 o 
   8   5  14       87.14       94.54     15.29 o 
  -8   6  14       78.67       72.09     11.55 o 
  -7   6  14        8.42       23.01      8.97 o 
  -6   6  14      268.37      254.04     16.34 o 
  -5   6  14       31.48       42.21     15.99 o 
  -4   6  14       33.15       37.38     16.03 o 
  -3   6  14       29.46       39.95     11.08 o 
  -2   6  14      257.10      259.86     15.56 o 
  -1   6  14      417.78      383.53     18.06 o 
   0   6  14      233.83      244.76     14.72 o 
   1   6  14        0.11       -1.05      6.61 o 
   2   6  14      232.53      230.82     13.96 o 
   3   6  14        1.88        3.40     13.72 o 
   4   6  14      858.55      876.41     48.96 o 
   5   6  14        0.58       -2.04     13.89 o 
   6   6  14       46.26       31.03     17.73 o 
  -4   7  14      192.21      216.69     32.20 o 
  -3   7  14       96.63      136.50     26.71 o 
  -2   7  14       33.83       43.20     12.46 o 
  -1   7  14       43.35       38.41      9.83 o 
   0   7  14       10.77        6.76      8.70 o 
   1   7  14       36.37       47.34     10.18 o 
   2   7  14       41.40       27.59     17.93 o 
   3   7  14       61.49      121.20     24.23 o 
 -13   0  15        3.70       -9.86     10.33 o 
 -11   0  15       28.80       76.21     17.69 o 
  -9   0  15      887.83      875.31     42.09 o 
  -7   0  15      156.22      132.41      8.34 o 
  -5   0  15      701.27      629.71     15.93 o 
  -3   0  15     7890.16     8167.84    190.19 o 
  -1   0  15      988.46      808.93     20.72 o 
   1   0  15       10.10       28.84      5.60 o 
   3   0  15    12160.35    11942.61    270.06 o 
   5   0  15     4018.81     3844.28    102.89 o 
   7   0  15     2726.12     2789.17     84.69 o 
   9   0  15      232.11      213.92     24.12 o 
  11   0  15      958.10     1006.15     52.31 o 
 -13   1  15      106.26      123.37     16.38 o 
 -12   1  15     1484.35     1560.91    106.88 o 
 -11   1  15      196.16      196.71     16.97 o 
 -10   1  15      474.90      522.17     25.17 o 
  -9   1  15       59.10       51.03      6.48 o 
  -8   1  15      952.94      904.81     29.30 o 
  -7   1  15      155.22      158.97      9.31 o 
  -6   1  15       27.12       25.92      6.32 o 
  -5   1  15       56.00       51.09      5.17 o 
  -4   1  15     2741.74     2533.31     35.16 o 
  -3   1  15      868.57      929.88     15.29 o 
  -2   1  15        9.14       14.56      2.53 o 
  -1   1  15      124.41      131.32      7.15 o 
   0   1  15     3602.76     3453.01     50.25 o 
   1   1  15      122.79      158.75     14.81 o 
   2   1  15     1086.33     1081.08     21.65 o 
   3   1  15      262.11      266.39     10.60 o 
   4   1  15     3257.53     3120.78     49.32 o 
   5   1  15      186.07      193.36     10.38 o 
   6   1  15       25.49       33.69      5.22 o 
   7   1  15      121.77      126.07      8.05 o 
   8   1  15      748.17      758.80     25.76 o 
   9   1  15        0.21        7.89      9.86 o 
  10   1  15      845.12      852.13     32.64 o 
  11   1  15       74.93      101.37     16.12 o 
 -12   2  15       21.40       12.24      9.51 o 
 -11   2  15     1189.31     1165.66     29.85 o 
 -10   2  15        9.27       23.13      6.01 o 
  -9   2  15        8.49        9.22      5.08 o 
  -8   2  15       38.68       36.74      7.10 o 
  -7   2  15     1503.47     1501.68     31.16 o 
  -6   2  15      675.53      675.42     15.58 o 
  -5   2  15     2257.12     2260.80     33.37 o 
  -4   2  15       61.21       46.19      5.18 o 
  -3   2  15     2066.11     1969.11     26.40 o 
  -2   2  15      211.52      218.43      8.96 o 
  -1   2  15     3376.34     3206.21     41.97 o 
   0   2  15       63.58       61.69      3.68 o 
   1   2  15       22.13       16.15      2.68 o 
   2   2  15      588.20      557.30     14.82 o 
   3   2  15     2958.40     2920.36     46.50 o 
   4   2  15      108.89      101.34      8.06 o 
   5   2  15       80.06       84.25      7.21 o 
   6   2  15      528.24      517.46     14.61 o 
   7   2  15     1453.99     1447.79     26.79 o 
   8   2  15        0.17       12.99      7.04 o 
   9   2  15       66.45       66.81     13.17 o 
  10   2  15        3.16        1.52      7.57 o 
  11   2  15      426.14      462.00     26.60 o 
 -12   3  15       96.70       69.79     19.03 o 
 -11   3  15       59.81       68.06      8.77 o 
 -10   3  15       14.57        4.00      5.64 o 
  -9   3  15      124.33      108.52     10.61 o 
  -8   3  15      305.15      303.21     14.92 o 
  -7   3  15        0.07       -1.72      7.78 o 
  -6   3  15      659.52      594.84     18.75 o 
  -5   3  15       27.67       28.21      5.19 o 
  -4   3  15      996.47      984.04     19.47 o 
  -3   3  15      277.76      257.52     10.12 o 
  -2   3  15     1552.47     1515.44     25.54 o 
  -1   3  15      138.43      146.11      7.17 o 
   0   3  15     1831.53     1889.21     28.27 o 
   1   3  15       77.63       92.80     10.15 o 
   2   3  15        7.16        1.64      3.76 o 
   3   3  15        0.36       -1.58      4.69 o 
   4   3  15     1889.00     1904.60     35.59 o 
   5   3  15       56.82       76.81      7.20 o 
   6   3  15      457.15      476.13     14.56 o 
   7   3  15       78.25       85.32      9.93 o 
   8   3  15      463.65      479.74     19.14 o 
   9   3  15        1.02       11.96      7.98 o 
  10   3  15      953.50     1071.82     31.01 o 
 -11   4  15      153.81      159.59     12.18 o 
 -10   4  15        0.20        5.42      5.72 o 
  -9   4  15       66.54       68.45     11.00 o 
  -8   4  15       31.68       29.44      7.97 o 
  -7   4  15      850.62      872.81     25.04 o 
  -6   4  15        4.71       21.42      6.88 o 
  -5   4  15       32.24       23.22      6.66 o 
  -4   4  15     1677.41     1602.09     32.97 o 
  -3   4  15       82.69       80.61      7.21 o 
  -2   4  15      212.26      200.32      9.43 o 
  -1   4  15     3763.85     3743.17     60.64 o 
   0   4  15      155.18      155.40     15.65 o 
   1   4  15       91.01      108.29     10.70 o 
   2   4  15      104.04      122.14     13.20 o 
   3   4  15      683.41      699.24     19.64 o 
   4   4  15      417.90      427.26     20.29 o 
   5   4  15      280.55      256.25     16.65 o 
   6   4  15       55.57       44.36     10.46 o 
   7   4  15     1138.31     1177.61     44.39 o 
   8   4  15        2.48       14.22      8.59 o 
   9   4  15       35.37       32.83     10.76 o 
  -9   5  15       95.85      119.26     12.96 o 
  -8   5  15       23.97       29.95      8.56 o 
  -7   5  15      170.39      135.25     12.46 o 
  -6   5  15       10.49       24.46      7.84 o 
  -5   5  15        7.34        5.62      6.43 o 
  -4   5  15      245.15      253.70     14.00 o 
  -3   5  15      182.12      162.27     12.35 o 
  -2   5  15        0.06        0.14      6.30 o 
  -1   5  15       29.35       42.53      8.20 o 
   0   5  15     3993.56     3901.52     64.52 o 
   1   5  15       99.67      113.07     10.39 o 
   2   5  15        0.34        0.94      5.94 o 
   3   5  15        2.41       -1.94      5.52 o 
   4   5  15      467.82      507.86     35.32 o 
   5   5  15      174.32      165.84     23.40 o 
   6   5  15      138.45      117.79     22.46 o 
   7   5  15        5.50        9.84      9.00 o 
   8   5  15      267.54      277.48     21.64 o 
  -7   6  15      215.68      230.37     16.45 o 
  -6   6  15        0.20       -2.62      9.57 o 
  -5   6  15       58.00       55.78     13.24 o 
  -4   6  15        0.35        2.27      9.67 o 
  -3   6  15      495.48      498.12     25.39 o 
  -2   6  15      194.52      180.73     13.82 o 
  -1   6  15     1178.12     1197.28     53.58 o 
   0   6  15       59.39       56.21     13.29 o 
   1   6  15      578.07      530.99     20.23 o 
   2   6  15        3.50       13.47      7.25 o 
   3   6  15      710.62      697.53     43.77 o 
   4   6  15       68.97       65.35     18.96 o 
   5   6  15       13.21        5.24     15.32 o 
   6   6  15      119.32      160.64     25.77 o 
  -3   7  15      147.57      108.39     23.62 o 
  -2   7  15       11.10        5.78     19.60 o 
  -1   7  15       57.04       67.62     11.63 o 
   0   7  15      150.90      140.99     15.55 o 
   1   7  15       77.09       67.30     11.21 o 
   2   7  15      179.17      108.41     24.66 o 
 -12   0  16      494.82      484.90     35.63 o 
 -10   0  16     1103.65     1112.01     51.01 o 
  -8   0  16     2422.46     2434.67     41.40 o 
  -6   0  16     3447.07     3389.49     51.81 o 
  -4   0  16     1475.68     1431.50     32.28 o 
  -2   0  16     1468.98     1475.71     31.77 o 
   0   0  16      349.72      418.79     17.11 o 
   2   0  16     7788.01     7451.62    124.14 o 
   4   0  16      171.99      157.65     16.03 o 
   6   0  16       61.36       70.47     14.27 o 
   8   0  16     2315.34     2196.74     74.12 o 
  10   0  16      881.34      936.61     48.82 o 
 -13   1  16       31.31       39.62     11.67 o 
 -12   1  16        3.28       10.12      9.25 o 
 -11   1  16       13.97       10.79     10.69 o 
 -10   1  16        0.33       -3.89      6.42 o 
  -9   1  16      153.53      154.90     12.23 o 
  -8   1  16      780.32      757.18     17.90 o 
  -7   1  16      868.49      847.32     16.23 o 
  -6   1  16      580.39      545.23     13.72 o 
  -5   1  16     2344.76     2322.78     33.76 o 
  -4   1  16        6.63       14.94      3.90 o 
  -3   1  16      287.66      264.02     11.45 o 
  -2   1  16      897.24      941.59     13.38 o 
  -1   1  16     1738.66     1696.44     22.42 o 
   0   1  16       89.54      111.99      6.34 o 
   1   1  16     2369.67     2264.47     36.56 o 
   2   1  16       41.25       54.68      8.69 o 
   3   1  16      116.39       94.59      7.24 o 
   4   1  16        0.05        0.50      4.52 o 
   5   1  16      124.93      131.56      9.16 o 
   6   1  16      680.51      696.81     16.53 o 
   7   1  16       49.86       53.66      6.42 o 
   8   1  16       13.03        5.03      6.58 o 
   9   1  16     1036.68     1008.30     34.48 o 
  10   1  16       11.09       11.68     10.62 o 
  11   1  16      121.37      127.74     16.86 o 
 -12   2  16      260.58      245.18     20.10 o 
 -11   2  16       19.44       31.53     10.04 o 
 -10   2  16       31.35       37.17      8.68 o 
  -9   2  16      203.99      204.84     15.91 o 
  -8   2  16      347.20      348.33     15.07 o 
  -7   2  16      420.81      422.87     15.37 o 
  -6   2  16        5.83        2.39      3.70 o 
  -5   2  16       48.74       40.13      5.24 o 
  -4   2  16      113.21      103.79      6.82 o 
  -3   2  16      204.02      219.04      7.84 o 
  -2   2  16     7010.93     6966.50     82.20 o 
  -1   2  16      400.12      397.96     14.12 o 
   0   2  16      103.05      104.43      4.60 o 
   1   2  16      430.99      425.37      8.87 o 
   2   2  16     1286.17     1276.04     25.00 o 
   3   2  16      279.56      267.62     12.69 o 
   4   2  16        9.94        6.19      6.96 o 
   5   2  16       24.12       22.27      6.07 o 
   6   2  16      537.43      518.74     14.67 o 
   7   2  16        0.09       10.33      5.08 o 
   8   2  16      450.42      489.83     23.85 o 
   9   2  16       27.30       43.02     11.38 o 
  10   2  16     1047.01     1123.69     49.82 o 
  11   2  16        3.99       20.63     12.71 o 
 -12   3  16        6.54        9.00      9.31 o 
 -11   3  16       32.10       29.72      7.19 o 
 -10   3  16       57.39       43.96      7.64 o 
  -9   3  16       93.98      108.41     10.82 o 
  -8   3  16       26.28       14.79      8.15 o 
  -7   3  16        8.50        8.24      5.64 o 
  -6   3  16      333.90      295.91     18.32 o 
  -5   3  16      125.64      134.59     11.47 o 
  -4   3  16       63.47       62.25      6.19 o 
  -3   3  16        3.79        1.97      3.91 o 
  -2   3  16      363.08      359.23     11.34 o 
  -1   3  16      485.39      498.10     13.65 o 
   0   3  16      977.95      993.56     35.41 o 
   1   3  16       43.11       29.49      6.19 o 
   2   3  16      797.22      793.60     26.83 o 
   3   3  16      594.33      610.04     17.30 o 
   4   3  16        0.48       17.45      5.84 o 
   5   3  16     1370.87     1352.66     30.33 o 
   6   3  16      155.01      143.96      9.39 o 
   7   3  16      611.15      583.36     23.46 o 
   8   3  16       80.99       77.27     10.35 o 
   9   3  16      760.09      813.73     25.91 o 
  10   3  16       30.87       11.91      8.73 o 
 -11   4  16       17.03       34.10      8.10 o 
 -10   4  16        2.44       -3.03      5.39 o 
  -9   4  16        3.51       -2.78      6.18 o 
  -8   4  16      242.99      272.39     15.48 o 
  -7   4  16       15.35       10.77      6.49 o 
  -6   4  16      327.18      351.85     22.62 o 
  -5   4  16      521.63      497.22     18.19 o 
  -4   4  16        2.16        1.40      5.45 o 
  -3   4  16       80.10       85.62      9.64 o 
  -2   4  16     1137.26     1127.43     27.57 o 
  -1   4  16       99.85       98.90     10.35 o 
   0   4  16      308.37      341.28     14.74 o 
   1   4  16      346.86      362.86     14.79 o 
   2   4  16     2327.76     2318.17     42.54 o 
   3   4  16       20.36       25.78      6.57 o 
   4   4  16      236.63      225.70     16.00 o 
   5   4  16       22.42       30.65      9.48 o 
   6   4  16      693.57      699.89     41.83 o 
   7   4  16       14.90        4.25      7.26 o 
   8   4  16      175.99      167.44     13.98 o 
   9   4  16        2.08       -5.29      7.88 o 
  -9   5  16      312.54      310.52     18.51 o 
  -8   5  16       49.66       33.16      9.16 o 
  -7   5  16       39.19       35.33     11.60 o 
  -6   5  16      266.78      268.93     15.51 o 
  -5   5  16       66.87       83.85     10.12 o 
  -4   5  16       74.72       67.21     12.15 o 
  -3   5  16      141.90      144.19     12.13 o 
  -2   5  16      112.86       75.09     12.35 o 
  -1   5  16     2444.78     2380.61     52.20 o 
   0   5  16      408.98      409.89     17.41 o 
   1   5  16      177.40      179.62     12.21 o 
   2   5  16      160.46      154.80     11.50 o 
   3   5  16       41.13       32.84      7.75 o 
   4   5  16        0.44        3.60     12.78 o 
   5   5  16      303.97      301.71     29.95 o 
   6   5  16      137.09      147.88     23.14 o 
   7   5  16       48.06       51.76     18.29 o 
   8   5  16       10.75       10.87     10.52 o 
  -7   6  16       63.26       81.84     14.30 o 
  -6   6  16       55.50       68.49     21.12 o 
  -5   6  16        1.61        5.52      9.97 o 
  -4   6  16      175.03      170.33     17.74 o 
  -3   6  16      163.06      214.87     29.79 o 
  -2   6  16      596.01      615.88     22.80 o 
  -1   6  16       71.65       69.91     10.63 o 
   0   6  16      312.21      321.87     17.03 o 
   1   6  16      191.38      172.36     13.33 o 
   2   6  16      418.33      435.81     18.55 o 
   3   6  16      184.47      167.22     24.67 o 
   4   6  16       14.30        6.90     14.53 o 
   5   6  16       51.57       39.90     18.18 o 
  -3   7  16        1.54        1.37     10.61 o 
  -2   7  16      244.83      244.94     26.43 o 
  -1   7  16       75.32       91.88     12.84 o 
   0   7  16        0.88      -14.43     10.33 o 
   1   7  16      136.70      132.24     13.60 o 
 -11   0  17      423.39      430.71     34.02 o 
  -9   0  17       87.11      102.30     17.49 o 
  -7   0  17     2297.74     2318.10     39.90 o 
  -5   0  17       68.78       73.15      6.77 o 
  -3   0  17       55.65       46.84     10.34 o 
  -1   0  17     5895.74     6172.90    103.73 o 
   1   0  17     1689.90     1500.80     47.77 o 
   3   0  17       18.67       17.79      6.46 o 
   5   0  17     1224.08     1154.11     44.63 o 
   7   0  17      227.32      187.51     20.99 o 
   9   0  17      307.37      320.47     28.99 o 
  11   0  17       12.75       13.94     16.88 o 
 -12   1  17       22.55       12.53     12.99 o 
 -11   1  17      152.36      147.19     25.23 o 
 -10   1  17      811.42      891.60     56.75 o 
  -9   1  17       70.19       65.07      7.19 o 
  -8   1  17       64.73       63.07      6.80 o 
  -7   1  17       61.00       59.06      6.50 o 
  -6   1  17     1420.43     1430.38     24.75 o 
  -5   1  17       69.02       89.54      6.46 o 
  -4   1  17       45.18       37.64      4.88 o 
  -3   1  17      591.52      623.11     12.51 o 
  -2   1  17     2219.34     2101.05     32.18 o 
  -1   1  17        0.03        0.95      2.84 o 
   0   1  17      554.42      544.03     12.30 o 
   1   1  17       40.54       44.35      5.13 o 
   2   1  17      714.95      679.76     16.98 o 
   3   1  17      141.95      156.22      9.44 o 
   4   1  17      110.20      109.57      8.35 o 
   5   1  17      195.91      195.20     10.78 o 
   6   1  17      576.33      553.92     17.89 o 
   7   1  17       51.58       58.64      6.86 o 
   8   1  17      752.98      778.17     25.57 o 
   9   1  17       59.51       70.79     13.42 o 
  10   1  17        0.03       -9.12      9.16 o 
  11   1  17       11.63        2.97     11.41 o 
 -12   2  17       81.77       68.88     26.32 o 
 -11   2  17       14.10        5.92      7.89 o 
 -10   2  17        9.10        5.95      5.30 o 
  -9   2  17      315.22      332.46     18.41 o 
  -8   2  17      149.27      145.14     11.38 o 
  -7   2  17       48.15       43.83      7.24 o 
  -6   2  17       24.30       24.68      4.96 o 
  -5   2  17       67.24       68.28      9.14 o 
  -4   2  17     1819.99     1788.56     29.98 o 
  -3   2  17     4471.66     4487.82     51.25 o 
  -2   2  17       18.37       19.08      3.62 o 
  -1   2  17       41.05       40.53      5.75 o 
   0   2  17      939.52      939.02     17.53 o 
   1   2  17      335.38      314.04      8.55 o 
   2   2  17      135.33      131.83      8.40 o 
   3   2  17     1509.22     1432.78     28.36 o 
   4   2  17      377.24      376.79     18.13 o 
   5   2  17      168.30      158.71     10.12 o 
   6   2  17        1.91        8.75      6.54 o 
   7   2  17     1057.82      996.49     21.94 o 
   8   2  17       10.70       19.66      7.48 o 
   9   2  17      936.00      965.13     27.46 o 
  10   2  17       12.07       14.75     16.23 o 
 -11   3  17      209.63      235.23     13.44 o 
 -10   3  17      296.42      341.01     30.37 o 
  -9   3  17       60.87       65.52     13.00 o 
  -8   3  17      204.05      167.73     12.23 o 
  -7   3  17       33.22       34.34      7.20 o 
  -6   3  17      124.16      119.00     10.08 o 
  -5   3  17        1.86       -3.76      3.81 o 
  -4   3  17      194.88      177.25      8.92 o 
  -3   3  17       28.55       29.90      5.15 o 
  -2   3  17       24.24       34.21      5.14 o 
  -1   3  17     2744.70     2754.91     39.11 o 
   0   3  17      612.35      639.42     18.89 o 
   1   3  17      247.34      244.83     12.08 o 
   2   3  17       10.54        4.32      4.90 o 
   3   3  17      105.02      140.44     34.17 o 
   4   3  17     1805.40     1775.62     34.56 o 
   5   3  17      397.28      381.92     15.19 o 
   6   3  17        8.52       24.05      7.03 o 
   7   3  17       39.72       49.20      9.05 o 
   8   3  17      197.45      205.23     13.81 o 
   9   3  17       41.04       36.66      9.44 o 
  10   3  17        2.65       -1.68      7.80 o 
 -10   4  17        0.57       -1.13      8.33 o 
  -9   4  17      169.72      151.42     13.27 o 
  -8   4  17       13.75       18.26      7.53 o 
  -7   4  17      752.97      691.80     22.69 o 
  -6   4  17       46.64       31.26      7.68 o 
  -5   4  17      367.83      386.84     18.83 o 
  -4   4  17      318.05      286.65     13.71 o 
  -3   4  17       32.03       21.86      8.55 o 
  -2   4  17      114.48      127.43     10.79 o 
  -1   4  17     1119.09     1116.50     27.49 o 
   0   4  17       19.98       29.99     10.18 o 
   1   4  17     1220.64     1212.62     28.55 o 
   2   4  17        0.62       10.80      5.91 o 
   3   4  17      520.11      485.21     17.12 o 
   4   4  17       10.63        8.93      7.70 o 
   5   4  17     1000.47     1000.79     51.36 o 
   6   4  17      269.59      268.80     28.46 o 
   7   4  17       19.79       47.24     17.71 o 
   8   4  17      180.78      153.40     17.01 o 
   9   4  17       34.18       21.02     11.10 o 
  -9   5  17       22.44        8.62      8.18 o 
  -8   5  17       12.68       10.51     10.58 o 
  -7   5  17      837.96      841.56     26.73 o 
  -6   5  17        1.34       15.86     11.93 o 
  -5   5  17        9.37        8.53      6.65 o 
  -4   5  17       44.02       33.80      9.88 o 
  -3   5  17        9.03       10.98      7.19 o 
  -2   5  17      262.87      264.76     15.04 o 
  -1   5  17       98.00      112.58     13.08 o 
   0   5  17      131.80      154.22     15.91 o 
   1   5  17       15.99       11.40      6.76 o 
   2   5  17      141.99      121.90     11.11 o 
   3   5  17      211.19      204.41     18.76 o 
   4   5  17      139.15      169.75     23.35 o 
   5   5  17        0.14       14.24     14.74 o 
   6   5  17      135.48      109.77     22.35 o 
   7   5  17      178.91      188.70     27.50 o 
  -7   6  17      215.40      175.81     19.40 o 
  -6   6  17        2.17       -6.12     17.68 o 
  -5   6  17      183.59      207.45     19.44 o 
  -4   6  17       50.71       52.68     12.44 o 
  -3   6  17      109.35      102.98     14.86 o 
  -2   6  17       39.32       12.29      8.44 o 
  -1   6  17       28.74       40.36      9.89 o 
   0   6  17      272.73      261.98     15.86 o 
   1   6  17      304.57      316.53     16.93 o 
   2   6  17       23.77       13.41      7.65 o 
   3   6  17       27.01       30.23     16.49 o 
   4   6  17      115.05      161.62     25.57 o 
   5   6  17      265.88      313.46     33.49 o 
 -12   0  18      154.99      146.01     23.39 o 
 -10   0  18      100.61       97.78     18.38 o 
  -8   0  18     2607.21     2589.41     44.30 o 
  -6   0  18      136.02      122.94      9.10 o 
  -4   0  18      790.10      721.00     32.81 o 
  -2   0  18     2928.84     3066.93     57.57 o 
   0   0  18     1392.30     1257.67     29.88 o 
   2   0  18       68.50       85.73      8.71 o 
   4   0  18     4167.23     3911.67     74.52 o 
   6   0  18      516.46      500.94     30.51 o 
   8   0  18       67.19       30.74     14.93 o 
  10   0  18      145.90      182.68     25.11 o 
 -12   1  18        3.16        6.06     11.97 o 
 -11   1  18      272.95      308.82     21.33 o 
 -10   1  18        8.88        9.78      7.81 o 
  -9   1  18        0.82        8.08      5.13 o 
  -8   1  18      273.80      293.91     12.15 o 
  -7   1  18      473.59      474.82     13.37 o 
  -6   1  18     2180.97     2171.90     33.46 o 
  -5   1  18     1533.90     1520.15     25.83 o 
  -4   1  18      655.23      591.15     14.37 o 
  -3   1  18     1304.51     1203.69     19.02 o 
  -2   1  18        0.25        5.59      2.89 o 
  -1   1  18      145.13      114.09      7.20 o 
   0   1  18        1.18       -1.86      3.18 o 
   1   1  18      274.70      274.00     15.48 o 
   2   1  18     1298.56     1248.54     25.11 o 
   3   1  18     2178.84     2058.54     36.49 o 
   4   1  18      683.34      652.15     21.75 o 
   5   1  18      145.71      146.81     10.02 o 
   6   1  18       42.88       55.15      9.54 o 
   7   1  18      627.28      649.66     25.61 o 
   8   1  18       10.02       26.16      7.57 o 
   9   1  18        0.90       -3.39     23.78 o 
  10   1  18      317.60      295.52     21.40 o 
 -12   2  18       24.36       21.52     13.24 o 
 -11   2  18        0.06      -10.03      6.69 o 
 -10   2  18      360.85      387.56     15.20 o 
  -9   2  18       99.50       85.06      8.27 o 
  -8   2  18       42.03       31.82      7.06 o 
  -7   2  18       53.37       37.52      6.98 o 
  -6   2  18     1489.30     1515.97     26.69 o 
  -5   2  18       69.27       63.59      6.33 o 
  -4   2  18      374.32      392.77     12.04 o 
  -3   2  18       12.15       12.81      3.91 o 
  -2   2  18       11.64       14.97      3.41 o 
  -1   2  18      156.55      161.32      8.40 o 
   0   2  18     2065.04     2066.18     30.75 o 
   1   2  18      699.26      685.87     40.70 o 
   2   2  18      109.44       88.84      7.28 o 
   3   2  18      161.72      172.89      9.78 o 
   4   2  18     1499.71     1441.05     29.81 o 
   5   2  18       61.10       57.37      7.83 o 
   6   2  18      179.48      180.04     17.14 o 
   7   2  18        0.42        0.76      6.13 o 
   8   2  18      415.69      395.70     17.20 o 
   9   2  18       17.60       31.28     12.26 o 
  10   2  18      688.88      606.40     29.17 o 
 -11   3  18      101.07      101.34     13.86 o 
 -10   3  18        0.58       -0.88      5.69 o 
  -9   3  18       25.38        5.52      8.63 o 
  -8   3  18      127.22      106.12     10.51 o 
  -7   3  18      436.01      419.70     16.80 o 
  -6   3  18        3.56       -0.34      5.39 o 
  -5   3  18      157.23      158.17      8.86 o 
  -4   3  18      106.56      116.23      7.85 o 
  -3   3  18      600.96      589.19     15.53 o 
  -2   3  18      466.13      468.67     13.37 o 
  -1   3  18       13.06       25.65      6.51 o 
   0   3  18      750.65      696.78     20.21 o 
   1   3  18       82.46       76.57      8.35 o 
   2   3  18      232.70      222.39     16.63 o 
   3   3  18     1064.28     1092.18     33.14 o 
   4   3  18      274.49      266.97     16.85 o 
   5   3  18      124.37      108.47      9.63 o 
   6   3  18        0.28       -2.94      6.26 o 
   7   3  18      485.58      519.02     38.15 o 
   8   3  18       14.24       17.11      8.34 o 
   9   3  18      119.02      119.10     24.76 o 
 -10   4  18       89.06       79.15     11.30 o 
  -9   4  18        2.93        9.57      7.22 o 
  -8   4  18      207.84      232.45     24.14 o 
  -7   4  18        5.69       14.95      7.16 o 
  -6   4  18      154.97      155.66     12.20 o 
  -5   4  18       34.95       23.43     11.19 o 
  -4   4  18      140.09      129.78     10.54 o 
  -3   4  18       22.50       27.70      7.44 o 
  -2   4  18      135.67      125.05     10.85 o 
  -1   4  18       10.92       16.16      6.64 o 
   0   4  18      266.80      260.16     13.81 o 
   1   4  18      212.24      241.72     13.57 o 
   2   4  18     1434.86     1337.71     30.33 o 
   3   4  18      299.35      321.77     14.59 o 
   4   4  18     1025.68     1003.03     39.37 o 
   5   4  18     1187.18     1108.11     37.11 o 
   6   4  18      143.90      151.34     23.58 o 
   7   4  18        8.22        1.97     14.85 o 
   8   4  18      141.55      190.93     27.55 o 
  -8   5  18       39.98       47.75      9.93 o 
  -7   5  18     1368.24     1453.94     43.04 o 
  -6   5  18      482.57      494.53     20.31 o 
  -5   5  18       49.26       34.32     32.44 o 
  -4   5  18        7.08        1.53      7.84 o 
  -3   5  18       22.29       16.19      7.56 o 
  -2   5  18      184.03      186.17     13.57 o 
  -1   5  18      426.74      457.48     18.67 o 
   0   5  18        0.91       -6.23      6.15 o 
   1   5  18      315.80      321.44     16.02 o 
   2   5  18        0.67       -5.35      5.94 o 
   3   5  18      145.96      142.56     11.85 o 
   4   5  18      585.50      524.15     37.89 o 
   5   5  18       45.93       51.19     18.59 o 
   6   5  18      354.29      347.64     34.03 o 
   7   5  18      116.66      119.34     24.93 o 
  -6   6  18       32.12       24.01     11.73 o 
  -5   6  18        5.92        2.72     10.12 o 
  -4   6  18       74.16       91.35     17.02 o 
  -3   6  18       85.98       81.32     14.58 o 
  -2   6  18        0.00       -3.29      7.51 o 
  -1   6  18       66.13       77.25     10.92 o 
   0   6  18      248.37      303.15     20.35 o 
   1   6  18      133.42      117.91     12.29 o 
   2   6  18       43.78       28.37      8.78 o 
   3   6  18        9.43       18.43     16.37 o 
   4   6  18      254.18      212.84     28.90 o 
 -11   0  19      412.00      429.85     34.00 o 
  -9   0  19       39.62       58.16     15.54 o 
  -7   0  19      601.77      572.24     17.24 o 
  -5   0  19      804.34      756.69     24.72 o 
  -3   0  19     1063.54     1101.27     27.53 o 
  -1   0  19     1025.96      964.58     25.30 o 
   1   0  19      258.05      210.53     12.28 o 
   3   0  19     1505.13     1448.90     46.73 o 
   5   0  19      426.70      475.61     20.25 o 
   7   0  19      520.96      527.87     23.10 o 
   9   0  19      212.27      257.73     18.68 o 
 -12   1  19      142.62      158.03     25.13 o 
 -11   1  19      333.86      295.73     28.42 o 
 -10   1  19      351.47      295.84     58.37 o 
  -9   1  19        5.26        3.62      4.61 o 
  -8   1  19     1144.40     1161.76     23.96 o 
  -7   1  19      119.52      125.37      7.51 o 
  -6   1  19      332.11      338.38     11.90 o 
  -5   1  19      136.17      127.86      7.89 o 
  -4   1  19      320.15      348.20     18.25 o 
  -3   1  19        3.82       10.77      3.90 o 
  -2   1  19      762.48      726.37     16.04 o 
  -1   1  19       61.55       51.21      4.90 o 
   0   1  19      523.04      492.94     12.26 o 
   1   1  19       64.87       77.50      5.94 o 
   2   1  19     3450.22     3393.87     52.97 o 
   3   1  19      400.68      420.77     14.46 o 
   4   1  19     1200.33     1212.56     26.53 o 
   5   1  19     1579.66     1565.71     35.04 o 
   6   1  19       74.02       73.70      8.92 o 
   7   1  19       34.62       33.86      9.56 o 
   8   1  19      440.76      449.69     18.11 o 
   9   1  19        3.48        4.77     10.62 o 
  10   1  19       36.92       34.23     12.70 o 
 -12   2  19       22.36       16.00     10.37 o 
 -11   2  19       43.35       24.89      9.89 o 
 -10   2  19        5.23        6.46      5.41 o 
  -9   2  19      164.41      170.95     12.15 o 
  -8   2  19        5.87        0.71      5.33 o 
  -7   2  19      133.36      131.82     10.36 o 
  -6   2  19      931.19      904.82     19.82 o 
  -5   2  19     1166.51     1145.50     22.36 o 
  -4   2  19      100.73      101.16      7.22 o 
  -3   2  19     3064.88     2934.19     37.28 o 
  -2   2  19      218.10      209.30     10.93 o 
  -1   2  19      871.03      868.07     17.76 o 
   0   2  19      479.46      460.90     18.13 o 
   1   2  19       93.53      120.24     11.21 o 
   2   2  19      663.48      629.46     37.78 o 
   3   2  19     2247.00     2188.88     39.10 o 
   4   2  19      298.03      281.87     13.03 o 
   5   2  19      676.35      676.52     19.94 o 
   6   2  19       19.01       26.30      7.14 o 
   7   2  19      101.63      103.09     11.57 o 
   8   2  19       35.61       42.81     19.71 o 
   9   2  19      463.37      511.18     26.19 o 
  10   2  19      182.19      229.68     20.29 o 
 -11   3  19       44.48       65.43      9.27 o 
 -10   3  19       29.45       23.62      6.76 o 
  -9   3  19       10.83        3.29     11.50 o 
  -8   3  19      460.96      446.83     26.28 o 
  -7   3  19        2.35        6.17      7.74 o 
  -6   3  19      328.54      352.73     18.66 o 
  -5   3  19       16.60       19.47      5.49 o 
  -4   3  19      247.69      266.89     11.06 o 
  -3   3  19      898.87      885.43     23.10 o 
  -2   3  19     1952.52     1945.54     39.71 o 
  -1   3  19      776.70      802.59     22.12 o 
   0   3  19      646.69      658.43     25.01 o 
   1   3  19      778.22      763.62     21.34 o 
   2   3  19     1246.40     1187.17     35.38 o 
   3   3  19       47.29       49.91     10.16 o 
   4   3  19       46.41       28.72     12.03 o 
   5   3  19       23.98       32.37      9.53 o 
   6   3  19     1354.69     1279.81     38.37 o 
   7   3  19        5.82        1.61      9.67 o 
   8   3  19        8.75       19.94     11.41 o 
   9   3  19        3.55       12.66     11.18 o 
 -10   4  19        0.96        6.15      7.72 o 
  -9   4  19       41.76       27.18      8.96 o 
  -8   4  19      253.94      223.55     18.77 o 
  -7   4  19      315.04      271.49     24.33 o 
  -6   4  19      103.70       88.87     10.26 o 
  -5   4  19     1006.92     1030.33     27.06 o 
  -4   4  19      213.97      208.87     12.52 o 
  -3   4  19      308.51      268.93     14.71 o 
  -2   4  19       27.11       34.49      8.22 o 
  -1   4  19     1200.46     1199.99     29.62 o 
   0   4  19       91.89       89.45     12.85 o 
   1   4  19       70.45       66.51      8.99 o 
   2   4  19        9.83       10.06      6.33 o 
   3   4  19      267.76      273.33     18.45 o 
   4   4  19      350.52      339.06     20.46 o 
   5   4  19      353.15      372.94     21.46 o 
   6   4  19        5.50      -10.42     13.57 o 
   7   4  19      433.09      385.76     35.37 o 
   8   4  19        2.45      -10.82     15.25 o 
  -8   5  19      956.98      905.92     29.04 o 
  -7   5  19        6.51       33.12      8.90 o 
  -6   5  19       10.96       25.76     16.84 o 
  -5   5  19       45.74       18.79      9.72 o 
  -4   5  19        3.35        8.60      8.89 o 
  -3   5  19        3.46       -2.09      6.66 o 
  -2   5  19      732.44      721.78     23.80 o 
  -1   5  19       15.03        8.91      7.31 o 
   0   5  19      171.44      200.63     15.34 o 
   1   5  19      210.60      215.20     24.04 o 
   2   5  19      869.11      960.16     27.03 o 
   3   5  19      185.55      192.16     15.77 o 
   4   5  19      119.99      165.64     24.54 o 
   5   5  19      533.55      540.95     39.88 o 
   6   5  19      470.72      565.19     41.88 o 
  -6   6  19       25.96       26.72     10.90 o 
  -5   6  19       71.10       62.85     13.95 o 
  -4   6  19       12.46       26.77     15.53 o 
  -3   6  19      122.43      100.23     15.65 o 
  -2   6  19      116.89      121.07     13.06 o 
  -1   6  19       95.51      106.71     12.35 o 
   0   6  19      123.14      125.83     12.95 o 
   1   6  19       27.33       25.50      8.89 o 
   2   6  19        4.38       -7.34      7.23 o 
   3   6  19      291.64      328.36     33.85 o 
   4   6  19       57.22       45.52     20.24 o 
 -12   0  20        6.74       20.57     13.93 o 
 -10   0  20      358.25      336.54     30.44 o 
  -8   0  20      808.04      791.07     21.25 o 
  -6   0  20      598.66      537.43     21.47 o 
  -4   0  20      352.29      365.81     24.11 o 
  -2   0  20     1308.46     1396.00     32.81 o 
   0   0  20      887.69      855.07     24.41 o 
   2   0  20      105.53      107.28     10.03 o 
   4   0  20      230.91      218.02     14.25 o 
   6   0  20      268.98      249.66     19.89 o 
   8   0  20        3.50        7.06      8.72 o 
  10   0  20        0.87      -12.40     14.38 o 
 -12   1  20       16.21       14.75      9.70 o 
 -11   1  20        1.85       -0.76      8.10 o 
 -10   1  20       99.55       98.52     13.54 o 
  -9   1  20      170.06      174.46     10.43 o 
  -8   1  20      235.45      206.61     17.93 o 
  -7   1  20       43.53       64.32      6.21 o 
  -6   1  20      684.65      700.05     17.07 o 
  -5   1  20        1.73       10.08      4.43 o 
  -4   1  20        0.13        0.56      5.08 o 
  -3   1  20     2977.17     2961.09     40.95 o 
  -2   1  20        4.64        7.20      4.91 o 
  -1   1  20        2.90       -0.27      4.57 o 
   0   1  20      127.09      135.10      7.16 o 
   1   1  20     2694.70     2614.66     37.69 o 
   2   1  20      510.80      551.47     16.27 o 
   3   1  20      111.82      107.66      8.82 o 
   4   1  20      482.16      517.75     31.20 o 
   5   1  20      460.30      475.75     16.82 o 
   6   1  20        4.63        2.64      6.06 o 
   7   1  20     1338.77     1300.83     39.42 o 
   8   1  20       61.85       56.11      9.63 o 
   9   1  20      577.86      630.00     28.54 o 
  10   1  20      141.26      131.04     20.97 o 
 -11   2  20        0.04       -8.95      7.82 o 
 -10   2  20      186.90      199.46     12.05 o 
  -9   2  20       14.87       12.59      5.84 o 
  -8   2  20      140.39      132.77     11.04 o 
  -7   2  20      420.32      420.51     16.36 o 
  -6   2  20      336.68      331.37     12.21 o 
  -5   2  20      261.24      252.47     10.70 o 
  -4   2  20      457.45      428.87     13.08 o 
  -3   2  20     1280.75     1273.05     21.24 o 
  -2   2  20       54.93       66.91      6.79 o 
  -1   2  20      250.99      248.88      8.71 o 
   0   2  20     1357.18     1353.51     36.19 o 
   1   2  20       10.11       -6.73      6.16 o 
   2   2  20     1916.13     2000.44     75.82 o 
   3   2  20      162.16      184.85     14.35 o 
   4   2  20      108.31      109.43      9.21 o 
   5   2  20       40.37       42.93      7.83 o 
   6   2  20        7.07       10.10      6.58 o 
   7   2  20       11.69       10.63      6.97 o 
   8   2  20     1103.65     1108.11     49.17 o 
   9   2  20       13.25        4.07     22.81 o 
 -11   3  20        3.72        2.54      6.47 o 
 -10   3  20       17.90       19.41      6.96 o 
  -9   3  20       15.26       26.87      8.01 o 
  -8   3  20       53.22       42.04      8.25 o 
  -7   3  20      507.00      527.00     19.10 o 
  -6   3  20      129.63      132.54     10.97 o 
  -5   3  20       41.44       46.86      6.46 o 
  -4   3  20      183.94      214.88     10.30 o 
  -3   3  20     4004.00     3909.73     54.74 o 
  -2   3  20      910.56      884.53     23.86 o 
  -1   3  20        2.40        8.06      5.73 o 
   0   3  20     1797.65     1754.29     35.80 o 
   1   3  20       91.47       97.52      9.43 o 
   2   3  20      468.47      411.67     20.46 o 
   3   3  20       84.84       78.47     11.46 o 
   4   3  20      122.07      116.96     13.12 o 
   5   3  20      935.02      958.92     32.74 o 
   6   3  20       54.27       58.51     11.26 o 
   7   3  20      214.40      192.22     25.96 o 
   8   3  20        9.13       17.99     16.19 o 
   9   3  20      282.76      255.92     21.25 o 
  -9   4  20       55.93       50.48      9.99 o 
  -8   4  20       92.20       97.65     11.63 o 
  -7   4  20        0.66       -1.66      6.76 o 
  -6   4  20      205.76      247.52     14.77 o 
  -5   4  20       21.20       35.66      7.76 o 
  -4   4  20      150.10      172.75     12.19 o 
  -3   4  20        8.84        6.05      6.83 o 
  -2   4  20      441.81      447.53     18.20 o 
  -1   4  20       70.56       76.68      9.83 o 
   0   4  20      187.46      193.53     15.48 o 
   1   4  20        6.71       13.48     11.50 o 
   2   4  20       35.45       27.73      7.55 o 
   3   4  20      580.96      600.70     26.57 o 
   4   4  20      754.46      748.37     29.74 o 
   5   4  20        5.60        7.86      9.20 o 
   6   4  20      210.99      193.43     26.15 o 
   7   4  20       33.45       43.75     18.55 o 
  -8   5  20        6.14        7.54      8.39 o 
  -7   5  20      211.56      227.12     19.89 o 
  -6   5  20       42.21       56.10     12.76 o 
  -5   5  20      108.93       96.72     14.70 o 
  -4   5  20      211.54      262.17     20.03 o 
  -3   5  20      189.40      227.03     36.68 o 
  -2   5  20      139.99       93.38     11.29 o 
  -1   5  20      133.22      122.42     14.39 o 
   0   5  20      182.88      179.66     13.64 o 
   1   5  20      546.94      539.21     20.78 o 
   2   5  20      191.16      233.48     19.00 o 
   3   5  20        2.92        1.74      7.68 o 
   4   5  20       28.06       27.66     15.68 o 
   5   5  20       66.00       49.48     19.43 o 
   6   5  20      154.39      145.24     25.20 o 
  -5   6  20       19.42       -6.35      9.89 o 
  -4   6  20        6.42        9.16     10.58 o 
  -3   6  20       79.01       54.38     12.22 o 
  -2   6  20      293.89      307.31     18.18 o 
  -1   6  20      144.09      148.45     14.05 o 
   0   6  20       12.34       21.56      9.19 o 
   1   6  20        0.17       -5.18      7.32 o 
   2   6  20      105.15       92.69     11.73 o 
   3   6  20        5.38       13.36     16.42 o 
 -11   0  21       84.10      103.70     21.60 o 
  -9   0  21      487.75      499.75     34.31 o 
  -7   0  21       36.54       38.72      9.76 o 
  -5   0  21      848.84      845.65     38.89 o 
  -3   0  21      944.50      868.59     24.52 o 
  -1   0  21      151.41      191.42     11.94 o 
   1   0  21      480.34      434.61     17.67 o 
   3   0  21      573.56      537.71     20.86 o 
   5   0  21      755.30      658.43     29.73 o 
   7   0  21     2264.86     2142.40     66.81 o 
   9   0  21      117.09      148.39     17.98 o 
 -11   1  21      262.01      262.61     20.52 o 
 -10   1  21       47.05       59.52     19.13 o 
  -9   1  21       85.00       88.43     13.62 o 
  -8   1  21      276.91      269.02     12.22 o 
  -7   1  21        0.03        1.15      3.82 o 
  -6   1  21      379.09      378.02     12.85 o 
  -5   1  21       79.38       72.87      7.00 o 
  -4   1  21      639.59      695.59     16.69 o 
  -3   1  21        7.11       12.60      4.12 o 
  -2   1  21        4.96       -4.78      4.36 o 
  -1   1  21      294.77      302.77     12.73 o 
   0   1  21     1308.91     1233.06     27.08 o 
   1   1  21       73.75       81.78      6.44 o 
   2   1  21      782.58      731.90     16.90 o 
   3   1  21      485.16      489.76     16.24 o 
   4   1  21      199.66      222.05     11.95 o 
   5   1  21      359.43      386.14     15.77 o 
   6   1  21      163.69      167.87     11.86 o 
   7   1  21      121.71      107.98     12.66 o 
   8   1  21       19.55       33.67      9.01 o 
   9   1  21      128.35      166.32     20.84 o 
 -11   2  21      147.92      136.67     16.65 o 
 -10   2  21       30.98       33.03      7.50 o 
  -9   2  21      204.88      227.82     13.69 o 
  -8   2  21      275.31      299.00     23.42 o 
  -7   2  21        1.76       -1.28      5.25 o 
  -6   2  21       30.53       29.16      5.69 o 
  -5   2  21       57.16       54.21      6.51 o 
  -4   2  21       40.78       31.65      5.72 o 
  -3   2  21      450.06      460.44     12.14 o 
  -2   2  21      797.58      773.16     18.32 o 
  -1   2  21     1029.75      976.73     17.87 o 
   0   2  21      495.13      484.49     26.12 o 
   1   2  21       32.88       35.10      8.92 o 
   2   2  21       83.11      133.05     20.01 o 
   3   2  21       20.77       19.45      8.17 o 
   4   2  21        0.87       -5.70      7.00 o 
   5   2  21        2.35       -5.02      5.77 o 
   6   2  21      295.29      309.18     15.07 o 
   7   2  21      271.73      304.39     15.58 o 
   8   2  21        0.69        7.35     14.02 o 
   9   2  21        0.21        9.29     10.81 o 
 -10   3  21       13.81       17.22      8.20 o 
  -9   3  21      197.47      237.47     22.59 o 
  -8   3  21      180.96      185.83     13.29 o 
  -7   3  21       28.83       31.15      7.57 o 
  -6   3  21        2.36        0.36      5.92 o 
  -5   3  21        2.84       -1.56      4.87 o 
  -4   3  21     1121.74     1114.11     23.15 o 
  -3   3  21      276.68      283.90     17.09 o 
  -2   3  21       44.21       54.80      8.46 o 
  -1   3  21      214.36      175.92     11.71 o 
   0   3  21       20.21       27.39      7.01 o 
   1   3  21      541.39      560.40     36.04 o 
   2   3  21      339.63      308.44     18.71 o 
   3   3  21        0.36        5.05      7.57 o 
   4   3  21      479.37      541.17     24.19 o 
   5   3  21       79.76      127.17     14.30 o 
   6   3  21      127.75      154.66     19.27 o 
   7   3  21       31.21       41.79     17.98 o 
   8   3  21      339.53      365.51     34.52 o 
  -9   4  21       30.97       25.74      8.79 o 
  -8   4  21       35.37       33.65      9.15 o 
  -7   4  21       21.81       41.34      9.06 o 
  -6   4  21      229.60      259.17     15.34 o 
  -5   4  21      272.98      299.81     15.70 o 
  -4   4  21        9.72       13.32      6.93 o 
  -3   4  21      712.77      761.40     24.07 o 
  -2   4  21      771.11      734.76     23.43 o 
  -1   4  21       24.11       19.57      8.31 o 
   0   4  21      192.96      231.10     13.79 o 
   1   4  21      128.90      139.30     11.65 o 
   2   4  21       13.19        6.94      6.13 o 
   3   4  21      428.23      410.25     25.38 o 
   4   4  21      349.19      317.29     47.10 o 
   5   4  21        1.91       13.62      9.78 o 
   6   4  21      127.37      142.17     24.71 o 
   7   4  21      487.24      504.31     39.91 o 
  -7   5  21       81.40       65.46     14.26 o 
  -6   5  21      236.55      227.57     31.59 o 
  -5   5  21      608.63      666.31     29.78 o 
  -4   5  21        4.45        9.05      9.22 o 
  -3   5  21       14.94       30.14      8.98 o 
  -2   5  21      218.06      232.44     15.50 o 
  -1   5  21      255.84      253.09     16.04 o 
   0   5  21      707.29      746.67     24.82 o 
   1   5  21      332.90      351.57     37.00 o 
   2   5  21       70.73       62.02     10.14 o 
   3   5  21       64.30       62.65     13.66 o 
   4   5  21      104.73      109.24     22.59 o 
   5   5  21      130.91      131.00     24.39 o 
  -4   6  21      136.44      106.93     32.33 o 
  -3   6  21       33.67       23.34      9.92 o 
  -2   6  21      260.56      242.57     32.17 o 
  -1   6  21      216.62      210.60     17.37 o 
   0   6  21       37.54       38.57     15.64 o 
   1   6  21        7.41       10.78      8.45 o 
   2   6  21       48.71       70.57     12.54 o 
 -10   0  22       72.82       65.35     18.08 o 
  -8   0  22      964.22      925.25     58.19 o 
  -6   0  22       74.83       72.93     10.60 o 
  -4   0  22      272.48      258.78     22.28 o 
  -2   0  22      102.86      101.90      9.44 o 
   0   0  22       34.58       35.83      7.70 o 
   2   0  22      216.04      239.88     27.48 o 
   4   0  22       71.06       60.36      9.92 o 
   6   0  22      534.53      550.33     23.78 o 
   8   0  22       19.58       24.88     10.41 o 
 -11   1  22      100.26       91.45     20.56 o 
 -10   1  22        1.81       -0.79      7.45 o 
  -9   1  22       55.50       59.31      8.37 o 
  -8   1  22       69.82       66.27      7.66 o 
  -7   1  22      315.77      337.22     11.72 o 
  -6   1  22       57.59       55.43      6.83 o 
  -5   1  22        8.77       10.17      4.83 o 
  -4   1  22      217.90      245.00     10.61 o 
  -3   1  22      471.25      471.72     17.41 o 
  -2   1  22      103.04       90.57     12.72 o 
  -1   1  22      375.78      388.62     23.28 o 
   0   1  22        0.02        7.56      5.25 o 
   1   1  22       57.99       69.01      8.00 o 
   2   1  22      774.69      702.07     18.26 o 
   3   1  22      539.17      544.22     15.34 o 
   4   1  22        0.17       -0.11      5.81 o 
   5   1  22      463.93      429.11     16.66 o 
   6   1  22       51.66       62.54      9.28 o 
   7   1  22      366.72      406.15     17.92 o 
   8   1  22        6.79        8.80      7.74 o 
   9   1  22      294.14      310.02     21.95 o 
 -11   2  22       34.08       23.38     19.02 o 
 -10   2  22      184.98      194.47     12.27 o 
  -9   2  22        2.79       -4.84      5.06 o 
  -8   2  22      496.29      562.98     24.88 o 
  -7   2  22       15.41        7.05      5.84 o 
  -6   2  22       12.35       10.76      5.24 o 
  -5   2  22      410.95      377.83     17.51 o 
  -4   2  22      763.14      775.82     18.93 o 
  -3   2  22       67.13       69.55      6.13 o 
  -2   2  22      297.22      294.07     11.84 o 
  -1   2  22      209.06      213.78     11.98 o 
   0   2  22       28.82       29.47      6.70 o 
   1   2  22       28.53       41.01      9.05 o 
   2   2  22     3776.49     3522.22     72.88 o 
   3   2  22     1029.15      976.19     36.48 o 
   4   2  22       55.82       70.03     19.11 o 
   5   2  22      136.56      164.51     15.26 o 
   6   2  22        8.25       30.99     12.34 o 
   7   2  22       47.84       49.77      9.54 o 
   8   2  22        6.02        1.77     11.27 o 
 -10   3  22       79.38       81.18      9.98 o 
  -9   3  22       93.63       94.82     11.53 o 
  -8   3  22        6.74        0.47      6.20 o 
  -7   3  22        0.49       -8.49      9.04 o 
  -6   3  22      120.81      102.15     10.67 o 
  -5   3  22     1189.07     1226.74     25.29 o 
  -4   3  22       27.86       25.41      5.27 o 
  -3   3  22        7.83        3.21      5.30 o 
  -2   3  22       92.53      100.15      8.71 o 
  -1   3  22     1165.82     1147.51     28.43 o 
   0   3  22      553.15      564.87     19.45 o 
   1   3  22      139.98      143.19     14.32 o 
   2   3  22      208.88      212.41     16.55 o 
   3   3  22      263.78      243.28     17.63 o 
   4   3  22      464.57      487.48     23.67 o 
   5   3  22      170.07      176.55     16.22 o 
   6   3  22        4.70        6.94      8.74 o 
   7   3  22      190.42      171.04     25.48 o 
   8   3  22        0.50       -2.31     15.91 o 
  -9   4  22        3.81        6.15      8.06 o 
  -8   4  22       47.16       57.89     10.11 o 
  -7   4  22      261.88      291.46     26.86 o 
  -6   4  22      290.97      321.64     16.82 o 
  -5   4  22        2.52        4.45      8.32 o 
  -4   4  22      195.75      225.11     13.98 o 
  -3   4  22      397.53      410.61     18.54 o 
  -2   4  22        1.23       -0.75      6.72 o 
  -1   4  22       77.33       62.24     13.53 o 
   0   4  22       28.26       17.79      7.66 o 
   1   4  22      263.78      294.63     24.82 o 
   2   4  22       31.82       37.49     11.05 o 
   3   4  22      730.67      692.95     52.51 o 
   4   4  22       65.26       78.14     13.49 o 
   5   4  22      304.15      297.82     21.38 o 
   6   4  22      149.17      133.14     24.83 o 
  -7   5  22       42.31       44.30     12.89 o 
  -6   5  22        0.35        1.05      9.69 o 
  -5   5  22        1.10        3.09      8.89 o 
  -4   5  22      298.06      303.84     21.98 o 
  -3   5  22      109.79       89.10     11.75 o 
  -2   5  22       52.22       72.50     18.16 o 
  -1   5  22      377.80      371.13     18.73 o 
   0   5  22       31.64       32.19      9.21 o 
   1   5  22       54.45       57.33     10.24 o 
   2   5  22       28.94       24.12      8.67 o 
   3   5  22      182.17      187.07     18.73 o 
   4   5  22      132.51      136.88     24.89 o 
   5   5  22        4.77       -2.38     15.94 o 
  -3   6  22        2.64        0.86      8.80 o 
  -2   6  22      145.20      188.92     33.27 o 
  -1   6  22      210.78      204.84     20.80 o 
   0   6  22       39.64       50.41     10.80 o 
 -11   0  23       11.72       30.66     16.04 o 
  -9   0  23     1933.16     1827.93     71.65 o 
  -7   0  23      145.31      149.98     14.06 o 
  -5   0  23      115.16      124.07     12.12 o 
  -3   0  23      697.13      669.06     35.12 o 
  -1   0  23     1317.10     1153.44     30.70 o 
   1   0  23     1090.82     1031.87     32.23 o 
   3   0  23      267.48      268.59     16.06 o 
   5   0  23      892.77      868.79     29.73 o 
   7   0  23      813.00      807.18     44.37 o 
   9   0  23      121.36      107.40     15.55 o 
 -11   1  23        1.57        7.54      9.67 o 
 -10   1  23      628.74      677.33     43.71 o 
  -9   1  23      134.05      133.80     10.10 o 
  -8   1  23      350.45      364.29     14.35 o 
  -7   1  23       55.71       56.17      6.49 o 
  -6   1  23      320.30      319.22     12.75 o 
  -5   1  23       37.85       48.04      8.05 o 
  -4   1  23      252.64      262.90     23.84 o 
  -3   1  23       96.06       91.21      8.38 o 
  -2   1  23      237.33      243.28     12.24 o 
  -1   1  23      203.23      206.22     12.78 o 
   0   1  23       67.76       73.79      8.33 o 
   1   1  23      842.64      840.93     22.70 o 
   2   1  23     2607.49     2518.49     46.17 o 
   3   1  23      631.14      641.66     21.57 o 
   4   1  23      907.98      911.56     21.24 o 
   5   1  23      105.98      108.54     10.27 o 
   6   1  23      551.56      578.63     20.28 o 
   7   1  23      504.67      495.55     22.59 o 
   8   1  23      176.55      212.03     16.37 o 
 -10   2  23       26.72       31.27      7.74 o 
  -9   2  23      366.06      367.97     17.29 o 
  -8   2  23        0.10        9.84      6.80 o 
  -7   2  23       61.68       72.96      9.43 o 
  -6   2  23      165.99      166.78     10.10 o 
  -5   2  23      327.60      333.63     13.06 o 
  -4   2  23      427.79      420.38     13.89 o 
  -3   2  23      202.66      209.62     12.22 o 
  -2   2  23       56.03       53.78      7.03 o 
  -1   2  23       23.91       20.46      6.46 o 
   0   2  23        2.25       -4.28      5.25 o 
   1   2  23     1161.55     1184.39     41.53 o 
   2   2  23        0.10        7.78     10.01 o 
   3   2  23      425.11      401.56     20.73 o 
   4   2  23       13.90       22.60      8.89 o 
   5   2  23       39.83       40.26     10.82 o 
   6   2  23       20.88       45.33     11.39 o 
   7   2  23        2.70        6.20      9.40 o 
   8   2  23       10.69        8.63     15.40 o 
  -9   3  23      373.32      386.23     19.99 o 
  -8   3  23       12.78        1.09      6.64 o 
  -7   3  23       78.99       71.99     12.93 o 
  -6   3  23      626.42      639.23     21.67 o 
  -5   3  23       31.39       35.94      6.82 o 
  -4   3  23        2.37       -6.83      4.55 o 
  -3   3  23      203.42      211.51     11.39 o 
  -2   3  23      915.92      925.53     21.98 o 
  -1   3  23        0.68        5.25      7.84 o 
   0   3  23      108.05      110.34     17.71 o 
   1   3  23        3.91       11.31     20.79 o 
   2   3  23      573.41      546.41     25.92 o 
   3   3  23     1157.46     1086.49     36.05 o 
   4   3  23        2.87        9.76      8.84 o 
   5   3  23       19.56       19.62      9.89 o 
   6   3  23      162.75      166.62     40.00 o 
   7   3  23       10.71       12.15     15.68 o 
  -8   4  23       10.00       10.84     13.12 o 
  -7   4  23      156.53      150.34     13.39 o 
  -6   4  23      128.91      127.56     16.00 o 
  -5   4  23       48.65       64.62     12.94 o 
  -4   4  23       10.22       13.79      7.60 o 
  -3   4  23      880.79      903.83     23.00 o 
  -2   4  23      160.60      171.21     13.21 o 
  -1   4  23      358.99      386.64     18.28 o 
   0   4  23      265.54      242.57     15.74 o 
   1   4  23     1256.56     1241.70     31.56 o 
   2   4  23        1.11       -5.60     13.55 o 
   3   4  23       14.40        5.36      9.47 o 
   4   4  23       14.90       14.46      9.90 o 
   5   4  23      237.10      243.09     19.92 o 
   6   4  23      208.49      246.91     30.85 o 
  -6   5  23      256.90      283.25     21.96 o 
  -5   5  23      100.02       89.99     14.79 o 
  -4   5  23        1.04        7.92     18.77 o 
  -3   5  23       11.31        8.81      8.13 o 
  -2   5  23      165.23      185.36     14.69 o 
  -1   5  23      237.19      229.01     16.56 o 
   0   5  23      172.54      195.06     15.00 o 
   1   5  23       13.12       26.67      8.92 o 
   2   5  23      403.02      471.98     20.34 o 
   3   5  23      333.35      338.56     23.87 o 
   4   5  23      190.04      226.49     30.20 o 
 -10   0  24     1390.56     1251.20     59.36 o 
  -8   0  24      161.12      174.70     15.78 o 
  -6   0  24      124.86      121.62     12.74 o 
  -4   0  24      346.33      409.61     29.05 o 
  -2   0  24     1141.41     1017.58     45.15 o 
   0   0  24      984.32     1039.69     45.87 o 
   2   0  24      613.30      611.68     22.93 o 
   4   0  24      567.78      607.12     24.40 o 
   6   0  24      846.60      869.67     31.21 o 
   8   0  24      579.17      542.91     43.89 o 
 -10   1  24       53.88       44.14     11.36 o 
  -9   1  24        7.04        5.59      5.60 o 
  -8   1  24      279.79      286.74     13.34 o 
  -7   1  24      225.13      238.59     10.65 o 
  -6   1  24        1.97        1.22      4.87 o 
  -5   1  24      795.34      809.41     27.80 o 
  -4   1  24      121.97      125.45     18.53 o 
  -3   1  24      395.84      441.10     13.80 o 
  -2   1  24      346.82      349.38     14.74 o 
  -1   1  24       67.89       79.78      8.66 o 
   0   1  24        0.93       -5.72      5.44 o 
   1   1  24      576.16      546.22     18.58 o 
   2   1  24     1102.94     1083.38     27.18 o 
   3   1  24      247.85      268.64     14.30 o 
   4   1  24       16.71       22.17      7.19 o 
   5   1  24       12.48       24.31      6.50 o 
   6   1  24      156.55      156.13     11.94 o 
   7   1  24      621.19      623.93     39.74 o 
   8   1  24       38.32       43.56      8.74 o 
 -10   2  24       71.61       53.01     16.00 o 
  -9   2  24        8.64        4.50      5.78 o 
  -8   2  24      544.50      526.32     20.05 o 
  -7   2  24       10.13       12.16      6.58 o 
  -6   2  24     1093.26     1056.67     23.66 o 
  -5   2  24        4.13       13.65      5.38 o 
  -4   2  24     2722.50     2712.28     42.24 o 
  -3   2  24        2.35       -0.90      4.01 o 
  -2   2  24       27.97       26.65      7.49 o 
  -1   2  24       90.69       77.20      9.17 o 
   0   2  24      720.42      720.28     21.97 o 
   1   2  24       93.01       92.82      9.93 o 
   2   2  24       97.84      107.49     12.79 o 
   3   2  24       38.87       45.05     10.93 o 
   4   2  24     2030.51     2009.24     51.58 o 
   5   2  24      181.58      167.14     22.57 o 
   6   2  24       59.75       55.35     13.59 o 
   7   2  24      116.83      136.60     16.08 o 
   8   2  24      104.45       82.17     21.49 o 
  -9   3  24       80.14       73.78     10.78 o 
  -8   3  24       80.46       79.57     11.07 o 
  -7   3  24      624.58      659.58     25.80 o 
  -6   3  24        0.29        7.65      6.73 o 
  -5   3  24      353.76      325.67     13.66 o 
  -4   3  24       24.10       27.06      7.75 o 
  -3   3  24     1239.21     1201.62     25.94 o 
  -2   3  24        0.43        5.55      5.25 o 
  -1   3  24     1056.64     1029.41     23.80 o 
   0   3  24       18.10       19.61     12.32 o 
   1   3  24     1196.76     1244.19     38.87 o 
   2   3  24        0.50       -7.05      7.56 o 
   3   3  24       88.09      130.97     14.68 o 
   4   3  24      269.37      251.36     19.06 o 
   5   3  24       24.21       16.49     12.28 o 
   6   3  24        2.85       -5.01      9.14 o 
   7   3  24      544.37      625.23     43.95 o 
  -8   4  24      227.54      239.41     16.53 o 
  -7   4  24       93.36       84.51     14.23 o 
  -6   4  24        6.19       -1.91      8.56 o 
  -5   4  24        5.51        6.76      9.18 o 
  -4   4  24      642.06      632.81     28.38 o 
  -3   4  24       61.38       72.86      8.91 o 
  -2   4  24       17.89       36.24      8.97 o 
  -1   4  24      117.08      105.50     11.68 o 
   0   4  24     1479.58     1575.94     45.29 o 
   1   4  24        0.53        4.55      9.30 o 
   2   4  24        4.32        4.27      9.05 o 
   3   4  24       56.21       72.80     13.12 o 
   4   4  24      206.39      256.99     20.50 o 
   5   4  24      174.55      166.18     26.13 o 
  -5   5  24        0.24       -1.35      9.36 o 
  -4   5  24      126.72      105.48     15.72 o 
  -3   5  24        5.09        2.94      8.84 o 
  -2   5  24       71.52       72.56     11.93 o 
  -1   5  24       66.59       84.88     11.81 o 
   0   5  24       83.76       97.02     12.27 o 
   1   5  24      429.13      460.44     26.32 o 
   2   5  24        0.43        3.18     11.04 o 
   3   5  24      345.30      353.29     28.20 o 
  -9   0  25       84.73      103.93     20.58 o 
  -7   0  25        5.96       -4.81      6.75 o 
  -5   0  25     2274.99     2266.33     59.34 o 
  -3   0  25       41.54       40.80     13.39 o 
  -1   0  25     2881.95     2796.14     88.42 o 
   1   0  25      840.16      897.58     43.21 o 
   3   0  25      176.69      198.12     19.54 o 
   5   0  25     2069.89     1939.73     49.53 o 
   7   0  25        4.30       -3.81      8.39 o 
 -10   1  25       61.54       44.93     11.83 o 
  -9   1  25      162.93      142.29     10.77 o 
  -8   1  25      275.63      274.01     13.09 o 
  -7   1  25        5.11        3.65      4.74 o 
  -6   1  25      498.84      491.67     25.18 o 
  -5   1  25      470.07      489.00     18.45 o 
  -4   1  25     1099.50     1071.17     27.11 o 
  -3   1  25      105.82       93.72      9.93 o 
  -2   1  25       27.80       44.45      6.29 o 
  -1   1  25        4.69        3.61      5.87 o 
   0   1  25       97.56       62.87      8.42 o 
   1   1  25      168.36      165.31     11.65 o 
   2   1  25      613.27      634.04     20.71 o 
   3   1  25      158.63      145.41     11.66 o 
   4   1  25        2.19       -5.73      5.73 o 
   5   1  25        3.32        3.59      6.86 o 
   6   1  25      842.44      895.60     29.77 o 
   7   1  25      201.76      199.55     12.58 o 
  -9   2  25      324.02      361.58     17.81 o 
  -8   2  25        1.77       -9.24      6.16 o 
  -7   2  25       42.31       28.81      7.77 o 
  -6   2  25       76.46       85.60      8.55 o 
  -5   2  25     1959.54     2056.86     35.69 o 
  -4   2  25       45.50       43.73      8.62 o 
  -3   2  25       71.38       70.03      6.59 o 
  -2   2  25       30.27       28.03      7.54 o 
  -1   2  25      257.46      261.94     14.15 o 
   0   2  25      119.29      111.91     10.74 o 
   1   2  25      278.51      266.30     17.86 o 
   2   2  25      584.32      571.56     20.41 o 
   3   2  25      856.60      879.64     31.62 o 
   4   2  25       29.12       49.80     20.49 o 
   5   2  25      242.03      238.12     22.93 o 
   6   2  25        0.60       -6.71      8.58 o 
   7   2  25      342.35      358.81     23.02 o 
  -9   3  25      111.53      120.79     15.35 o 
  -8   3  25      175.20      205.11     25.59 o 
  -7   3  25      105.71      122.05     14.97 o 
  -6   3  25      339.13      372.54     32.13 o 
  -5   3  25      124.92      113.30     11.52 o 
  -4   3  25      362.32      396.59     17.80 o 
  -3   3  25       46.10       58.38      7.91 o 
  -2   3  25      985.34      988.92     23.74 o 
  -1   3  25       56.61       52.88      7.81 o 
   0   3  25      161.06      177.37     34.19 o 
   1   3  25      124.80      143.90     15.56 o 
   2   3  25       76.57       69.42     12.64 o 
   3   3  25       88.36       82.65     13.32 o 
   4   3  25        1.06        5.92      9.17 o 
   5   3  25       68.43       84.24     44.74 o 
   6   3  25      648.38      692.32     50.29 o 
  -7   4  25       76.95       99.99     27.40 o 
  -6   4  25      126.58      135.32     22.13 o 
  -5   4  25      229.28      189.02     18.40 o 
  -4   4  25       33.17       39.68     11.58 o 
  -3   4  25       81.98       87.39      9.72 o 
  -2   4  25      226.99      239.73     16.32 o 
  -1   4  25      746.45      785.25     25.64 o 
   0   4  25        1.64       -2.79      6.78 o 
   1   4  25       10.12       14.99     10.62 o 
   2   4  25       35.52       49.33     21.51 o 
   3   4  25      220.58      262.18     25.95 o 
   4   4  25        3.75       12.00     11.10 o 
   5   4  25      563.53      737.81     48.11 o 
  -4   5  25        0.79        5.88     10.25 o 
  -3   5  25        3.59        9.12     12.76 o 
  -2   5  25      297.40      333.24     19.15 o 
  -1   5  25        0.61       -6.53      7.95 o 
   0   5  25       27.46       15.43      9.39 o 
   1   5  25       46.46       36.08      9.58 o 
   2   5  25      506.16      555.86     29.43 o 
 -10   0  26       93.73      150.80     24.61 o 
  -8   0  26      148.26      172.77     16.71 o 
  -6   0  26      582.77      601.38     42.31 o 
  -4   0  26       24.04       16.20     11.54 o 
  -2   0  26      873.14      852.35     42.62 o 
   0   0  26      987.29      967.92     46.50 o 
   2   0  26      148.48      173.93     21.86 o 
   4   0  26      415.20      444.08     21.90 o 
   6   0  26       36.96       38.38     21.09 o 
  -9   1  26       50.97       35.65     11.21 o 
  -8   1  26        3.03        2.69      6.46 o 
  -7   1  26      339.09      381.63     15.46 o 
  -6   1  26       72.00       56.02     12.15 o 
  -5   1  26      313.25      342.87     20.81 o 
  -4   1  26       10.76       18.01      6.80 o 
  -3   1  26      681.92      682.48     21.13 o 
  -2   1  26       46.77       42.14      9.53 o 
  -1   1  26      114.46      125.96     27.18 o 
   0   1  26       45.88       58.27     14.77 o 
   1   1  26     1433.64     1355.66     31.65 o 
   2   1  26       12.97       18.45      6.77 o 
   3   1  26       25.73       20.51      8.07 o 
   4   1  26        1.44        4.35      9.43 o 
   5   1  26      302.07      325.87     23.95 o 
   6   1  26      230.56      265.43     16.22 o 
   7   1  26      263.71      275.69     20.48 o 
  -9   2  26       16.41       13.94      6.85 o 
  -8   2  26        4.08       11.48      7.47 o 
  -7   2  26       42.83       36.38      8.78 o 
  -6   2  26      872.27      894.39     29.58 o 
  -5   2  26       46.43       50.31     10.77 o 
  -4   2  26      184.77      165.40     12.53 o 
  -3   2  26       19.18       20.20      7.21 o 
  -2   2  26      160.00      171.02     12.44 o 
  -1   2  26        0.70        9.85      6.66 o 
   0   2  26      263.44      282.08     18.43 o 
   1   2  26      107.36      108.22     11.03 o 
   2   2  26      159.32      170.00     12.80 o 
   3   2  26      113.99      147.93     12.55 o 
   4   2  26      522.65      570.80     26.34 o 
   5   2  26       92.62       84.17     13.70 o 
   6   2  26      144.06      159.15     17.12 o 
  -8   3  26       89.87       73.90     11.09 o 
  -7   3  26        5.14        7.12      8.42 o 
  -6   3  26      134.49      123.75     21.40 o 
  -5   3  26      355.86      365.11     22.58 o 
  -4   3  26      182.97      166.60     13.38 o 
  -3   3  26      494.83      484.19     16.81 o 
  -2   3  26      101.42      129.89     10.25 o 
  -1   3  26       15.70       15.57      8.01 o 
   0   3  26      101.84      113.21     11.81 o 
   1   3  26      347.27      333.21     21.54 o 
   2   3  26      265.55      230.19     18.73 o 
   3   3  26       14.85       20.16     10.17 o 
   4   3  26        7.61        2.88     19.59 o 
   5   3  26      267.19      246.79     29.04 o 
  -6   4  26       30.29       28.30     10.36 o 
  -5   4  26       37.28       42.70     11.69 o 
  -4   4  26      136.46      108.09     15.46 o 
  -3   4  26        3.84       -8.76      6.22 o 
  -2   4  26      479.53      507.93     18.16 o 
  -1   4  26      133.22      132.25     13.01 o 
   0   4  26      181.44      207.12     19.06 o 
   1   4  26       27.78       41.83     17.29 o 
   2   4  26      254.86      300.79     25.87 o 
   3   4  26       22.75       31.59     11.97 o 
   4   4  26      260.84      281.35     22.30 o 
  -2   5  26      188.30      196.13     16.09 o 
  -1   5  26       26.54       29.42     10.00 o 
   0   5  26       53.72       56.33     11.00 o 
  -9   0  27       50.66       33.87     15.73 o 
  -7   0  27       30.61       32.26     11.35 o 
  -5   0  27       56.35       68.50     13.03 o 
  -3   0  27      401.55      404.51     30.80 o 
  -1   0  27      870.69      828.56     43.43 o 
   1   0  27     1782.62     1619.85     64.36 o 
   3   0  27      127.38      148.72     22.32 o 
   5   0  27      266.67      309.38     31.24 o 
   7   0  27     1641.50     1706.69    126.60 o 
  -9   1  27       96.98       89.33     12.23 o 
  -8   1  27      305.98      287.19     17.04 o 
  -7   1  27       24.08       26.47      7.43 o 
  -6   1  27       24.86       42.79     10.12 o 
  -5   1  27       41.83       51.54      9.24 o 
  -4   1  27      512.97      499.34     18.95 o 
  -3   1  27      115.58      109.82     14.80 o 
  -2   1  27       19.70       10.22      5.97 o 
  -1   1  27      449.47      456.06     22.57 o 
   0   1  27      790.16      782.04     23.39 o 
   1   1  27      424.19      416.16     17.27 o 
   2   1  27       28.36       25.63     11.95 o 
   3   1  27        0.82       -1.08      6.07 o 
   4   1  27      165.92      160.26     13.11 o 
   5   1  27       12.82       11.43      7.56 o 
   6   1  27      175.33      166.92     14.39 o 
  -8   2  27        7.99       14.95      7.86 o 
  -7   2  27      281.67      309.77     16.73 o 
  -6   2  27       31.29       31.02      7.14 o 
  -5   2  27        9.02       16.86      8.04 o 
  -4   2  27       66.74       66.95     12.54 o 
  -3   2  27      573.43      590.54     20.86 o 
  -2   2  27       60.06       75.18      9.84 o 
  -1   2  27      154.96      184.46     13.23 o 
   0   2  27        2.35       -5.11      6.17 o 
   1   2  27      708.96      632.48     22.06 o 
   2   2  27        7.76       13.49      7.62 o 
   3   2  27      544.26      548.50     21.41 o 
   4   2  27        0.71        4.14     10.89 o 
   5   2  27      111.73      120.59     15.80 o 
   6   2  27        7.43        9.23     16.87 o 
  -7   3  27       25.92       21.68      9.03 o 
  -6   3  27      186.01      203.90     18.74 o 
  -5   3  27        3.39       14.23      9.64 o 
  -4   3  27      442.44      495.87     36.56 o 
  -3   3  27       53.03       51.62      8.35 o 
  -2   3  27        0.00       14.97      7.88 o 
  -1   3  27        6.97       11.58      7.56 o 
   0   3  27     1364.04     1389.10     56.69 o 
   1   3  27       18.69        3.49     10.54 o 
   2   3  27      124.25      148.04     23.75 o 
   3   3  27       16.94        6.48     10.49 o 
   4   3  27      146.04      139.36     16.85 o 
   5   3  27      129.50      152.45     18.71 o 
  -5   4  27       39.82       51.02     13.48 o 
  -4   4  27        9.93        4.96      8.83 o 
  -3   4  27      238.08      247.52     16.66 o 
  -2   4  27       72.18       56.18      9.24 o 
  -1   4  27      480.93      489.35     20.14 o 
   0   4  27      428.53      461.50     26.56 o 
   1   4  27        9.34        0.01     10.03 o 
   2   4  27       37.89       31.67     13.13 o 
   3   4  27      169.18      178.18     18.91 o 
  -8   0  28      337.79      307.40     21.59 o 
  -6   0  28     1366.84     1336.17     41.28 o 
  -4   0  28      229.51      208.01     24.47 o 
  -2   0  28      107.98       90.73     19.24 o 
   0   0  28     2170.64     1877.60     71.49 o 
   2   0  28      971.08      988.87     49.21 o 
   4   0  28       92.62       87.14     19.85 o 
   6   0  28      555.15      515.47     38.51 o 
  -8   1  28        8.56        4.43      7.59 o 
  -7   1  28      293.77      305.46     14.76 o 
  -6   1  28       85.75       80.42     10.71 o 
  -5   1  28     1140.35     1243.52     31.93 o 
  -4   1  28       12.84       18.09      7.56 o 
  -3   1  28       39.65       52.87      8.80 o 
  -2   1  28       76.38       83.31     13.15 o 
  -1   1  28     1207.06     1150.30     37.70 o 
   0   1  28      176.40      192.92     17.21 o 
   1   1  28      143.92      173.26     16.68 o 
   2   1  28        0.92        6.35      7.36 o 
   3   1  28     1070.68     1008.26     28.43 o 
   4   1  28      246.32      256.80     15.91 o 
   5   1  28      242.45      241.79     16.52 o 
   6   1  28       54.44       75.85     11.96 o 
  -8   2  28       98.59      107.14     12.31 o 
  -7   2  28        0.06        2.10      8.94 o 
  -6   2  28      117.82      128.28     12.05 o 
  -5   2  28      146.79      145.59     12.74 o 
  -4   2  28      670.38      598.40     27.66 o 
  -3   2  28      105.13      125.92     15.35 o 
  -2   2  28      470.42      502.26     20.05 o 
  -1   2  28      297.30      309.55     27.21 o 
   0   2  28       57.86       50.83      9.54 o 
   1   2  28        1.26        2.53      7.19 o 
   2   2  28      299.94      316.80     19.45 o 
   3   2  28        1.22        4.94      7.41 o 
   4   2  28        1.24        2.30      7.42 o 
   5   2  28       56.03       73.44     13.69 o 
  -7   3  28      155.14      185.82     18.97 o 
  -6   3  28       23.05       29.36     10.72 o 
  -5   3  28      429.56      457.76     27.55 o 
  -4   3  28       18.46       25.71      7.99 o 
  -3   3  28       11.16        4.52      8.51 o 
  -2   3  28        7.80       22.88      8.71 o 
  -1   3  28      936.44      951.24     28.74 o 
   0   3  28      406.87      399.71     19.54 o 
   1   3  28       17.22        9.56      8.96 o 
   2   3  28       38.83       18.91     10.54 o 
   3   3  28       55.65       67.33     13.70 o 
   4   3  28        0.90       18.13     11.44 o 
  -4   4  28       10.71       15.55     10.30 o 
  -3   4  28       16.70       22.74      7.86 o 
  -2   4  28      434.22      451.17     18.11 o 
  -1   4  28       62.65       52.45     10.94 o 
   0   4  28      230.84      261.08     21.79 o 
   1   4  28       67.35       83.32     15.18 o 
  -7   0  29     1843.68     1864.93     52.13 o 
  -5   0  29      183.97      182.78     16.62 o 
  -3   0  29      204.60      233.15     25.99 o 
  -1   0  29        4.76        5.77     12.96 o 
   1   0  29     2669.30     2511.43     88.52 o 
   3   0  29       25.89       27.23     15.06 o 
   5   0  29      512.97      471.50     38.07 o 
  -8   1  29       47.99       20.38      8.71 o 
  -7   1  29       34.38       38.78      9.61 o 
  -6   1  29     1423.77     1394.97     35.07 o 
  -5   1  29        2.99       10.70      7.64 o 
  -4   1  29       87.61      108.86     17.41 o 
  -3   1  29       37.46       34.71     11.00 o 
  -2   1  29      646.41      585.58     27.10 o 
  -1   1  29      191.52      227.47     20.74 o 
   0   1  29      687.08      676.95     49.90 o 
   1   1  29        2.88        5.80      8.52 o 
   2   1  29      745.15      733.91     30.82 o 
   3   1  29        0.06       11.91      9.96 o 
   4   1  29      651.48      640.22     31.08 o 
   5   1  29      136.20      145.98     13.91 o 
  -7   2  29      491.06      563.85     28.15 o 
  -6   2  29        0.75       10.61      9.11 o 
  -5   2  29      409.99      407.31     23.83 o 
  -4   2  29      178.25      204.23     18.42 o 
  -3   2  29      920.20      934.87     88.24 o 
  -2   2  29      106.63      103.46     14.73 o 
  -1   2  29       75.87       89.08     11.06 o 
   0   2  29        4.02       -0.07      6.89 o 
   1   2  29      168.52      166.32     13.79 o 
   2   2  29       26.22       25.58      8.75 o 
   3   2  29      158.76      206.86     15.29 o 
   4   2  29        2.18        8.68      8.43 o 
  -6   3  29      441.85      477.28     35.21 o 
  -5   3  29        0.91       -5.22      8.46 o 
  -4   3  29       99.08      100.38     12.14 o 
  -3   3  29       49.76       50.41     10.28 o 
  -2   3  29      418.17      409.50     25.86 o 
  -1   3  29       23.78       44.73     11.10 o 
   0   3  29       65.02       75.45     11.35 o 
   1   3  29        6.74        8.19      8.04 o 
   2   3  29      220.35      242.32     22.26 o 
   3   3  29      149.11      177.68     18.98 o 
  -2   4  29       67.75       64.41      9.84 o 
  -1   4  29      223.64      236.45     17.22 o 
  -6   0  30       24.59       21.69     13.83 o 
  -4   0  30       87.71      102.38     21.34 o 
  -2   0  30      266.91      329.29     31.66 o 
   0   0  30     1776.00     1716.48     69.71 o 
   2   0  30        1.34        8.35     12.60 o 
   4   0  30      344.40      397.74     35.65 o 
  -7   1  30      341.10      394.31     24.80 o 
  -6   1  30       92.22      111.96     14.79 o 
  -5   1  30      164.65      173.97     17.58 o 
  -4   1  30       65.85       66.35     10.34 o 
  -3   1  30      134.59      130.35     16.22 o 
  -2   1  30      159.85      140.42     16.48 o 
  -1   1  30     1706.35     1646.90     97.17 o 
   0   1  30        1.31        3.90      9.52 o 
   1   1  30      131.31      128.62     22.33 o 
   2   1  30        5.41       23.38     10.72 o 
   3   1  30     1177.55     1296.53     97.88 o 
   4   1  30      306.68      298.34     22.28 o 
  -6   2  30      104.37       74.23     21.81 o 
  -5   2  30        3.44        6.10     10.18 o 
  -4   2  30      510.08      459.97     30.10 o 
  -3   2  30      137.64      108.32     15.52 o 
  -2   2  30      339.94      332.23     22.82 o 
  -1   2  30       19.53       14.62     10.90 o 
   0   2  30      267.07      296.92     21.71 o 
   1   2  30      163.37      160.15     13.79 o 
   2   2  30      299.83      289.98     32.68 o 
   3   2  30       23.27       25.60      9.38 o 
  -4   3  30        7.10       10.38     10.85 o 
  -3   3  30       77.93       62.63     17.10 o 
  -2   3  30       21.97       20.91      9.92 o 
  -1   3  30       51.63       50.61     10.87 o 
   0   3  30       47.99       74.97     11.51 o 
   1   3  30        0.52       10.33      8.71 o 
  -5   0  31      188.39      257.02     19.82 o 
  -3   0  31      178.12      167.99     25.53 o 
  -1   0  31     1165.16     1174.02     57.14 o 
   1   0  31      407.19      412.86     35.71 o 
   3   0  31       41.35       27.00     16.84 o 
  -6   1  31        0.68       11.73      7.97 o 
  -5   1  31        0.01        7.49      8.25 o 
  -4   1  31       15.08       16.23     10.98 o 
  -3   1  31        0.08      -12.14      8.68 o 
  -2   1  31      656.75      656.14     29.67 o 
  -1   1  31        0.05       31.31     11.11 o 
   0   1  31       40.79       28.72     13.69 o 
   1   1  31       15.87       17.50     10.23 o 
   2   1  31      317.17      338.28     23.32 o 
   3   1  31       38.98       27.93     11.44 o 
  -5   2  31      350.84      359.07     24.41 o 
  -4   2  31        1.02        2.83     10.17 o 
  -3   2  31      345.56      418.53     25.89 o 
  -2   2  31      370.30      412.92     25.40 o 
  -1   2  31       62.26       35.09     11.70 o 
   0   2  31       56.33       67.04     13.62 o 
   1   2  31      333.92      319.02     22.92 o 
   2   2  31       29.76       33.83     13.54 o 
  -2   3  31      103.60      104.55     23.15 o 
  -1   3  31        7.00        3.14      8.36 o 
  -4   0  32       93.70      102.95     14.57 o 
  -2   0  32       71.13       86.02     21.13 o 
   0   0  32      117.46      152.78     25.04 o 
   2   0  32       45.08       25.51     16.60 o 
  -5   1  32       44.37       45.27     13.45 o 
  -4   1  32        2.29       -6.60      9.47 o 
  -3   1  32      144.29      161.43     18.49 o 
  -2   1  32       29.44       26.84     12.02 o 
  -1   1  32       99.37      115.07     16.17 o 
   0   1  32       58.36       72.63     19.18 o 
   1   1  32      111.34      104.96     16.08 o 
   2   1  32        0.12       23.60     15.62 o 
  -3   2  32       26.42       32.54     17.10 o 
  -2   2  32      139.50      134.92     17.65 o 
  -1   2  32       76.67       67.92     14.47 o 
   0   2  32      339.65      397.01     25.96 o 
  -3   0  33      238.84      318.27     33.58 o 
  -1   0  33        1.11        3.67     14.40 o 
  -3   1  33       33.19       50.64     14.14 o 
  -2   1  33        0.04       -7.54      9.33 o 
  -1   1  33       23.19       41.05     12.73 o 
                                                 
